# Supplementary material for: The Genomic and Immune Landscapes of Lethal Metastatic Breast Cancer
Source: Cell Rep. 2019 May 28;27(9):2690–2708.e10. doi: 10.1016/j.celrep.2019.04.098 (PMC6546974; doi:10.1016/j.celrep.2019.04.098)
Supplement: Table S1. Clinical Information of the Patients and Cancer Samples, Related to Figure 1 [file mmc2.xlsx]

## Sheet: Table S1
Table S1: Clinical information of the patients and cancer samples, related to Figure 1.
Patient	Gender	Phenotype	Sample type	Sample Name	Sample Timing	Disease Site	WES	s-WGS	TS	RNAseq	RNA-TCRseq	IHC
288	female	breast carcinoma	tumor	0077_A11	autopsy	meninges						√
288	female	breast carcinoma	tumor	0077_A20	autopsy	meninges						√
288	female	breast carcinoma	tumor	0077_A6	autopsy	meninges						√
288	female	breast carcinoma	tumor	0077_A9	autopsy	meninges						√
288	female	breast carcinoma	DNA_fluid	288-022	autopsy	ascitic_ pellet	√	√	√
288	female	breast carcinoma	DNA_fluid	288_ascitic	autopsy	ascitic_ctDNA		√	√
288	female	breast carcinoma	DNA_fluid	288_CSF	autopsy	CSF_ctDNA		√	√
288	female	breast carcinoma	DNA_fluid	288-023	autopsy	CSF_pellet	√	√	√
288	female	breast carcinoma	DNA_fluid	288_PL_aut	autopsy	PL_aut_ctDNA		√	√
290	female	breast carcinoma	DNA_fluid	290__PL_aut	autopsy	PL_aut_ctDNA		√	√
288	female	breast carcinoma	DNA_fluid	288-021	autopsy	pleural_ pellet	√	√	√
288	female	breast carcinoma	tumor	288_0267_A50_lung	autopsy	lungpleura						√
288	female	breast carcinoma	DNA_fluid	288_pleural	autopsy	pleural_ctDNA		√	√
288	female	breast carcinoma	tumor	288-008	autopsy	brain	√	√	√	√	√
288	female	breast carcinoma	tumor	288-005	autopsy	LN	√	√	√	√	√
288	female	breast carcinoma	tumor	288-006	autopsy	LN	√	√	√	√	√
288	female	breast carcinoma	tumor	13A-0267A45_Lung Right	autopsy	lungpleura		√	√			√
288	female	breast carcinoma	tumor	13A-0267A51_Lung Left	autopsy	lungpleura		√	√			√
288	female	breast carcinoma	tumor	288-016	autopsy	lungpleura	√	√		√	√
288	female	breast carcinoma	tumor	288-017	autopsy	lungpleura	√	√	√		√
288	female	breast carcinoma	tumor	288-020	autopsy	lungpleura	√	√	√		√
288	female	breast carcinoma	tumor	13A-0267A10_Ovary_Left	autopsy	ovary		√	√			√
288	female	breast carcinoma	tumor	288-018	autopsy	lungpleura				√	√
288	female	breast carcinoma	tumor	13A-0267A26_Ovary_Right	autopsy	ovary		√	√			√
288	female	breast carcinoma	tumor	13A-0267A27_Ovary Left	autopsy	ovary		√	√			√
288	female	breast carcinoma	tumor	13A-0267A13_Pancreas	autopsy	pancreas		√	√			√
288	female	breast carcinoma	tumor	13A-0267A28_Uterus	autopsy	uterus		√	√			√
288	female	breast carcinoma	normal	288-024	autopsy	germline	√	√	√
288	unknown	control	control	288_Control_1	control	control			√
288	unknown	control	control	288_Control_2	control	control			√
288	unknown	control	control	288_Control_3	control	control			√
288	unknown	control	control	288_Control_4	control	control			√
288	unknown	control	control	288_Control_5	control	control			√
288	unknown	control	control	288_Control_6	control	control			√
288	unknown	control	control	288_Control_7	control	control			√
288	unknown	control	control	288_Control_8	control	control			√
290	female	breast carcinoma	tumor	0273_A10	autopsy	adrenal						√
290	female	breast carcinoma	tumor	0273_A27	autopsy	adrenal						√
290	female	breast carcinoma	tumor	0078_ A22	autopsy	brain						√
290	female	breast carcinoma	tumor	0078_ A24	autopsy	brain						√
290	female	breast carcinoma	tumor	0273_A14	autopsy	gi_tract						√
290	female	breast carcinoma	tumor	0273_A23	autopsy	gi_tract						√
290	female	breast carcinoma	tumor	0273_A1	autopsy	liver						√
290	female	breast carcinoma	tumor	0273_A2	autopsy	liver						√
290	female	breast carcinoma	tumor	0273_A26	autopsy	liver						√
290	female	breast carcinoma	tumor	0273_A5	autopsy	liver						√
290	female	breast carcinoma	tumor	0273_A6	autopsy	liver						√
290	female	breast carcinoma	tumor	0273_A9	autopsy	liver						√
290	female	breast carcinoma	tumor	0273_A20	autopsy	lungpleura						√
290	female	breast carcinoma	tumor	0273_A33	autopsy	lungpleura						√
290	female	breast carcinoma	tumor	0273_A34	autopsy	lungpleura						√
290	female	breast carcinoma	tumor	0273_A36	autopsy	lungpleura						√
290	female	breast carcinoma	tumor	0273_A3	autopsy	NA						√
290	female	breast carcinoma	tumor	0273_A4	autopsy	NA						√
290	female	breast carcinoma	tumor	0273_A31	autopsy	ovary						√
290	female	breast carcinoma	tumor	0273-A12	autopsy	ovary						√
290	female	breast carcinoma	tumor	0273_A15	autopsy	peritoneum						√
291	female	breast carcinoma	DNA_fluid	291_PL_aut	autopsy	PL_aut_ctDNA		√	√
290	female	breast carcinoma	DNA_fluid	290_ascitic	autopsy	ascitic_ctDNA		√	√
290	female	breast carcinoma	DNA_fluid	290_CSF	autopsy	CSF_ctDNA		√	√
298	female	NA	DNA_fluid	298_PL_aut	autopsy	PL_aut_ctDNA		√	√
308	female	breast carcinoma	DNA_fluid	308_PL_aut	autopsy	PL_aut_ctDNA		√	√
315	female	breast carcinoma	DNA_fluid	315_PL_aut	autopsy	PL_aut_ctDNA		√	√
290	female	breast carcinoma	normal	290-004	autopsy	germline	√	√	√
290	female	breast carcinoma	tumor	290-005	autopsy	brain	√	√		√	√
290	female	breast carcinoma	tumor	290-007	autopsy	brain	√	√		√	√
290	female	breast carcinoma	tumor	290-008	autopsy	brain	√	√	√	√	√
290	female	breast carcinoma	tumor	290-014	autopsy	liver	√	√	√	√	√
290	female	breast carcinoma	tumor	290-015	autopsy	liver	√	√	√	√	√
290	female	breast carcinoma	tumor	290-016-A	autopsy	liver	√	√	√		√
290	female	breast carcinoma	tumor	290-016-B-IDC	autopsy	liver	√	√	√
290	female	breast carcinoma	tumor	290-016-B-muc	autopsy	liver	√	√	√
290	female	breast carcinoma	tumor	290-016-B-WT	autopsy	liver	√	√
290	female	breast carcinoma	tumor	290-017	autopsy	liver	√	√	√		√
290	female	breast carcinoma	tumor	290-018	autopsy	liver	√	√	√		√
290	female	breast carcinoma	tumor	290-019	autopsy	liver	√	√			√
290	female	breast carcinoma	tumor	290-021	autopsy	liver	√	√	√	√	√
290	female	ovarian carcinoma	tumor	290-022	autopsy	ovary	√	√	√	√	√
290	female	breast carcinoma	tumor	290-024	autopsy	stomach	√	√	√	√	√
290	female	breast carcinoma	tumor	290-PR2_Primary (MT16)	diagnosis	primary		√	√
290	female	breast carcinoma	tumor	290-PR1_Primary (93-5132)	diagnosis	primary		√	√			√
290	unknown	control	control	290_Control_1	control	control			√
290	unknown	control	control	290_Control_2	control	control			√
290	unknown	control	control	290_Control_3	control	control			√
290	unknown	control	control	290_Control_4	control	control			√
290	unknown	control	control	290_Control_5	control	control			√
290	unknown	control	control	290_Control_6	control	control			√
290	unknown	control	control	290_Control_7	control	control			√
290	unknown	control	control	290_Control_8	control	control			√
291	female	breast carcinoma	tumor	13A-0287A11_Suprarenal	autopsy	adrenal		√	√			√
291	female	breast carcinoma	tumor	13A-0287A36_Liver	autopsy	liver		√	√			√
291	female	breast carcinoma	tumor	13A-0287A38_Liver	autopsy	liver		√	√			√
291	female	breast carcinoma	tumor	13A-0287A39_Liver	autopsy	liver		√	√			√
291	female	breast carcinoma	DNA_fluid	291-019	autopsy	ascitic_ pellet	√	√	√
291	female	breast carcinoma	DNA_fluid	291_ascitic	autopsy	ascitic_ctDNA		√	√
291	female	breast carcinoma	DNA_fluid	291_CSF	autopsy	CSF_ctDNA		√	√
291	female	breast carcinoma	tumor	0287_A48	autopsy	lungpleura						√
291	female	breast carcinoma	tumor	0287_A50	autopsy	lungpleura						√
291	female	breast carcinoma	tumor	13A-0287A45_Lung	autopsy	lungpleura		√	√			√
291	female	breast carcinoma	tumor	291-015	autopsy	liver	√	√	√	√
291	female	breast carcinoma	tumor	13A-0287A47_Lung	autopsy	lungpleura		√	√			√
291	female	breast carcinoma	tumor	0083_A21	autopsy	meninges						√
291	female	breast carcinoma	tumor	13S-00083A1_leptomeninge_coroidplexus	autopsy	meninges		√	√			√
291	female	breast carcinoma	tumor	13S-00083A10_leptomeninge	autopsy	meninges		√	√			√
291	female	breast carcinoma	tumor	13S-00083A6_leptomeninge	autopsy	meningesBrain		√	√			√
291	female	breast carcinoma	tumor	13A-0287A8_Ovary_Left	autopsy	ovary		√	√			√
291	female	breast carcinoma	tumor	13A-0287A9_Ovary_Right	autopsy	ovary		√	√			√
291	female	breast carcinoma	DNA_fluid	291_peric	autopsy	peric_ctDNA		√	√
323	female	breast carcinoma	DNA_fluid	323_PL_aut	autopsy	PL_aut_ctDNA		√	√
328	female	breast carcinoma	DNA_fluid	328_PL_aut	autopsy	PL_aut_ctDNA		√	√
330	female	breast carcinoma	DNA_fluid	330_PL_aut	autopsy	PL_aut_ctDNA		√	√
291	female	breast carcinoma	normal	291-005	autopsy	germline	√	√	√
291	female	breast carcinoma	DNA_fluid	291_pleural	autopsy	pleural_ctDNA		√	√
291	female	breast carcinoma	tumor	13-106703/4_Primary	diagnosis	primary		√	√			√
291	unknown	control	control	291_Control_1	control	control			√
291	unknown	control	control	291_Control_2	control	control			√
291	unknown	control	control	291_Control_3	control	control			√
291	unknown	control	control	291_Control_4	control	control			√
291	unknown	control	control	291_Control_5	control	control			√
291	unknown	control	control	291_Control_6	control	control			√
291	unknown	control	control	291_Control_7	control	control			√
291	unknown	control	control	291_Control_8	control	control			√
298	female	breast carcinoma	tumor	0311_A41	autopsy	breast						√
298	female	breast carcinoma	tumor	0311_A43	autopsy	breast						√
298	female	breast carcinoma	tumor	0090_A24	autopsy	brain						√
298	female	breast carcinoma	tumor	0090_A26	autopsy	brain						√
298	female	breast carcinoma	tumor	0090_A9	autopsy	brain						√
298	female	olfactory neuroblastoma	tumor	0311_A13	autopsy	liver						√
298	female	NA	tumor	0311_A23	autopsy	thyroid						√
298	female	NA	tumor	0311_A49	autopsy	NA						√
298	female	breast carcinoma	tumor	298_024	treatment	bone		√
298	female	breast carcinoma	tumor	298-009	autopsy	brain	√	√		√	√
298	female	breast carcinoma	tumor	298-010	autopsy	brain	√	√	√	√	√
298	female	NA	DNA_fluid	298_CSF	autopsy	CSF_ctDNA		√	√
298	female	olfactory neuroblastoma	tumor	298-020	autopsy	liver	√	√	√	√
298	female	olfactory neuroblastoma	tumor	298-021	autopsy	liver	√	√	√	√	√
298	female	olfactory neuroblastoma	tumor	298-022	autopsy	liver	√	√	√	√	√
298	female	olfactory neuroblastoma	tumor	298-004	autopsy	LN	√	√	√	√	√
298	female	olfactory neuroblastoma	tumor	298-005	autopsy	LN	√	√	√	√	√
298	female	olfactory neuroblastoma	tumor	298_026	treatment	LN		√
298	female	olfactory neuroblastoma	tumor	298-012	autopsy	lungpleura	√	√	√	√	√
298	female	olfactory neuroblastoma	tumor	298-006	autopsy	meninges	√	√	√	√	√
298	female	olfactory neuroblastoma	tumor	298-007	autopsy	meninges	√	√	√	√	√
288	female	breast carcinoma	DNA_fluid	288_PL_OnTTM	treatment	PL_OnTTM_ctDNA		√	√
298	female	NA	DNA_fluid	298_pleural	autopsy	pleural_ctDNA		√	√
298	female	olfactory neuroblastoma	tumor	298_025	diagnosis	primary		√
298	female	breast carcinoma	normal	298-023	autopsy	germline	√	√	√
298	unknown	control	control	298_Control_1	control	control			√
298	unknown	control	control	298_Control_2	control	control			√
298	unknown	control	control	298_Control_3	control	control			√
298	unknown	control	control	298_Control_4	control	control			√
298	unknown	control	control	298_Control_5	control	control			√
298	unknown	control	control	298_Control_6	control	control			√
298	unknown	control	control	298_Control_7	control	control			√
298	unknown	control	control	298_Control_8	control	control			√
308	female	breast carcinoma	tumor	0037_A31	autopsy	adrenal						√
308	female	breast carcinoma	tumor	0007_A23	autopsy	brain						√
308	female	breast carcinoma	tumor	0007_A24	autopsy	brain						√
308	female	breast carcinoma	tumor	0037_A7	autopsy	liver						√
308	female	breast carcinoma	tumor	0037_A8	autopsy	liver						√
308	female	breast carcinoma	tumor	0037_A9	autopsy	liver						√
308	female	breast carcinoma	tumor	0037_A12	autopsy	lungpleura						√
308	female	breast carcinoma	tumor	0037_A15	autopsy	lungpleura						√
308	female	breast carcinoma	tumor	0037_A16	autopsy	lungpleura						√
308	female	breast carcinoma	tumor	0037_A18	autopsy	lungpleura						√
308	female	breast carcinoma	tumor	0037_A19	autopsy	lungpleura						√
308	female	breast carcinoma	tumor	0037_A20	autopsy	lungpleura						√
308	female	breast carcinoma	tumor	0037_A21	autopsy	lungpleura						√
308	female	breast carcinoma	tumor	0037_A22	autopsy	lungpleura						√
308	female	breast carcinoma	tumor	0007_A27	autopsy	meninges						√
290	female	breast carcinoma	DNA_fluid	290_PL_A	treatment	PL_OnTTM_ctDNA		√	√
308	female	breast carcinoma	DNA_fluid	308_CSF	autopsy	CSF_ctDNA		√	√
290	female	breast carcinoma	DNA_fluid	290_PL_B	treatment	PL_OnTTM_ctDNA		√	√
308	female	breast carcinoma	DNA_fluid	308_pleural	autopsy	pleural_ctDNA		√	√
308	female	breast carcinoma	tumor	308-001	autopsy	meninges	√	√	√	√	√
308	female	breast carcinoma	tumor	308-002	autopsy	meninges	√	√	√	√	√
308	female	breast carcinoma	tumor	308-003	autopsy	meninges	√	√	√	√	√
308	female	breast carcinoma	tumor	308-004	autopsy	meninges	√	√	√	√	√
308	female	breast carcinoma	tumor	308-005	autopsy	meninges	√	√	√	√	√
308	female	breast carcinoma	tumor	308-006	autopsy	liver	√	√	√	√	√
308	female	breast carcinoma	tumor	308-007	autopsy	liver	√	√	√	√	√
308	female	breast carcinoma	tumor	308-008	autopsy	liver	√	√	√	√	√
308	female	breast carcinoma	tumor	308-009	autopsy	liver	√	√	√		√
308	female	breast carcinoma	tumor	308-010	autopsy	liver	√	√	√	√	√
308	female	breast carcinoma	tumor	308-011	autopsy	lungpleura				√	√
308	female	breast carcinoma	tumor	308-012	autopsy	lungpleura				√	√
308	female	breast carcinoma	tumor	308-013	autopsy	lungpleura				√	√
308	female	breast carcinoma	tumor	308-014	autopsy	lungpleura	√	√	√	√	√
308	female	breast carcinoma	tumor	308-015	autopsy	pericardium	√	√	√	√	√
308	female	breast carcinoma	tumor	308-016	autopsy	pericardium	√	√	√	√	√
308	female	breast carcinoma	tumor	308-017	autopsy	pericardium	√	√	√	√	√
308	female	breast carcinoma	tumor	308-018	autopsy	bone	√	√	√	√	√
308	female	breast carcinoma	tumor	308-019	autopsy	bone	√	√	√	√	√
308	female	breast carcinoma	tumor	308-020	autopsy	bone	√	√	√	√	√
308	female	breast carcinoma	tumor	308-021	autopsy	bone	√	√	√	√	√
308	female	breast carcinoma	tumor	308-022	autopsy	bone	√	√	√	√	√
308	female	breast carcinoma	normal	308-024	autopsy	germline	√	√	√
308	female	breast carcinoma	tumor	308-PR1_Primary	diagnosis	primary		√	√
308	female	breast carcinoma	tumor	308-PR2_Primary	diagnosis	primary		√	√
308	unknown	control	control	308_Control_1	control	control			√
308	unknown	control	control	308_Control_2	control	control			√
308	unknown	control	control	308_Control_3	control	control			√
308	unknown	control	control	308_Control_4	control	control			√
308	unknown	control	control	308_Control_5	control	control			√
308	unknown	control	control	308_Control_6	control	control			√
308	unknown	control	control	308_Control_7	control	control			√
308	unknown	control	control	308_Control_8	control	control			√
315	female	breast carcinoma	tumor	0051_A3	autopsy	adrenal						√
315	female	breast carcinoma	tumor	0010_A20	autopsy	brain						√
315	female	breast carcinoma	tumor	0010_A26	autopsy	brain						√
315	female	breast carcinoma	tumor	0010_A7	autopsy	brain						√
315	female	breast carcinoma	tumor	0051_A23	autopsy	stomach						√
315	female	breast carcinoma	tumor	0051_A33	autopsy	liver						√
315	female	breast carcinoma	tumor	0051_A9	autopsy	LN						√
315	female	breast carcinoma	tumor	0051_A47	autopsy	lungpleura						√
315	female	breast carcinoma	tumor	0051_A55	autopsy	lungpleura						√
315	female	breast carcinoma	tumor	0010_A17	autopsy	meninges						√
315	female	breast carcinoma	tumor	0010_A32	autopsy	meninges						√
315	female	breast carcinoma	tumor	0010_A24	autopsy	spinalcord						√
315	female	breast carcinoma	DNA_fluid	315_CSF	autopsy	CSF_ctDNA		√	√
315	female	breast carcinoma	tumor	315-001	autopsy	liver	√	√	√	√	√
315	female	breast carcinoma	tumor	315-002	autopsy	liver	√	√	√	√	√
315	female	breast carcinoma	tumor	315-003	autopsy	liver	√	√	√	√	√
315	female	breast carcinoma	tumor	315-004	autopsy	liver	√	√	√	√	√
315	female	breast carcinoma	tumor	315-005	autopsy	liver	√	√	√	√	√
315	female	breast carcinoma	tumor	315-007	autopsy	LN	√	√	√	√	√
315	female	breast carcinoma	tumor	315-014	autopsy	LN	√	√	√	√	√
315	female	breast carcinoma	tumor	315-015	autopsy	LN	√	√	√	√	√
315	female	breast carcinoma	tumor	315-009	autopsy	lungpleura	√	√	√	√	√
315	female	breast carcinoma	tumor	315-012	autopsy	lungpleura	√	√	√	√	√
315	female	breast carcinoma	tumor	315-017	autopsy	meninges	√	√	√
315	female	breast carcinoma	tumor	315-018	autopsy	meninges	√	√	√		√
290	female	breast carcinoma	DNA_fluid	290_PL_C	treatment	PL_OnTTM_ctDNA		√	√
315	female	breast carcinoma	normal	315-022	autopsy	germline	√	√	√
315	unknown	control	control	315_Control_1	control	control			√
315	unknown	control	control	315_Control_2	control	control			√
315	unknown	control	control	315_Control_3	control	control			√
315	unknown	control	control	315_Control_4	control	control			√
315	unknown	control	control	315_Control_5	control	control			√
315	unknown	control	control	315_Control_6	control	control			√
315	unknown	control	control	315_Control_7	control	control			√
315	unknown	control	control	315_Control_8	control	control			√
323	female	breast carcinoma	DNA_fluid	323_CSF	autopsy	CSF_ctDNA		√	√
323	female	breast carcinoma	normal	323-007	autopsy	germline	√	√	√
323	female	breast carcinoma	tumor	323-004	autopsy	LN	√	√	√	√	√
323	female	breast carcinoma	tumor	323-003	autopsy	LN	√	√	√	√	√
323	female	breast carcinoma	tumor	14S19 A19_Meninges	autopsy	meninges		√	√			√
323	female	breast carcinoma	tumor	14S19 A17_Meninges	autopsy	meninges		√	√			√
323	female	breast carcinoma	tumor	14S19 A1_Meninges	autopsy	meninges		√	√			√
291	female	breast carcinoma	DNA_fluid	291_PL_A	treatment	PL_OnTTM_ctDNA		√	√
323	female	breast carcinoma	DNA_fluid	323__pleural_right	autopsy	pleural_ctDNA		√	√
323	female	breast carcinoma	DNA_fluid	323__pleural_left	autopsy	pleural_ctDNA		√	√
323	female	breast carcinoma	tumor	323-PR_Primary	diagnosis	primary		√	√
323	female	breast carcinoma	tumor	323_14A076-A8_Systemic	autopsy	tumor		√	√			√
323	unknown	control	control	323_Control_1	control	control			√
323	unknown	control	control	323_Control_2	control	control			√
323	unknown	control	control	323_Control_3	control	control			√
323	unknown	control	control	323_Control_4	control	control			√
323	unknown	control	control	323_Control_5	control	control			√
323	unknown	control	control	323_Control_6	control	control			√
323	unknown	control	control	323_Control_7	control	control			√
323	unknown	control	control	323_Control_8	control	control			√
328	female	breast carcinoma	tumor	0026_A18	autopsy	brain						√
328	female	breast carcinoma	tumor	0026_A7	autopsy	brain						√
291	female	breast carcinoma	DNA_fluid	291_PL_B	treatment	PL_OnTTM_ctDNA		√	√
328	female	breast carcinoma	tumor	328-003	autopsy	brain	√	√	√	√	√
328	female	breast carcinoma	tumor	328-004	autopsy	brain	√	√		√	√
328	female	breast carcinoma	tumor	328-005	autopsy	brain	√	√	√	√	√
328	female	breast carcinoma	normal	328-010	autopsy	germline	√	√	√
328	female	breast carcinoma	tumor	328-PR_Primary	diagnosis	primary		√	√
328	unknown	control	control	328_Control_1	control	control			√
328	unknown	control	control	328_Control_2	control	control			√
328	unknown	control	control	328_Control_3	control	control			√
328	unknown	control	control	328_Control_4	control	control			√
328	unknown	control	control	328_Control_5	control	control			√
328	unknown	control	control	328_Control_6	control	control			√
328	unknown	control	control	328_Control_7	control	control			√
328	unknown	control	control	328_Control_8	control	control			√
330	female	breast carcinoma	tumor	14A105 A45_Breast	autopsy	breast		√	√			√
330	female	breast carcinoma	tumor	14S-00028A23_Left_frontal	autopsy	brain		√	√			√
330	female	breast carcinoma	tumor	14S-00028A25_Brain	autopsy	brain		√	√			√
330	female	breast carcinoma	tumor	0105_A2	autopsy	lungpleura						√
330	female	breast carcinoma	tumor	330-005	autopsy	brain	√	√	√	√	√
330	female	breast carcinoma	tumor	14A105 A1_Lung	autopsy	lungpleura			√			√
330	female	breast carcinoma	tumor	330-001	autopsy	breast	√	√	√	√	√
330	female	breast carcinoma	tumor	330-002	autopsy	breast	√	√	√	√	√
330	female	breast carcinoma	DNA_fluid	330_CSF	autopsy	CSF_ctDNA		√	√
330	female	breast carcinoma	tumor	14A105 A12_Lung	autopsy	lungpleura		√	√			√
330	female	breast carcinoma	tumor	14A105 A14_Lung	autopsy	lungpleura		√	√			√
330	female	breast carcinoma	tumor	14S-00028A31_Meninges	autopsy	meninges		√	√			√
330	female	breast carcinoma	tumor	330-003	autopsy	meninges	√	√	√	√	√
330	female	breast carcinoma	tumor	330-004	autopsy	meninges	√	√	√
330	female	breast carcinoma	tumor	14S-00028 A12_left_parietal_brain_leptomeningeal	autopsy	meningesBrain		√	√			√
330	female	breast carcinoma	tumor	14S-00028A24_Meninges_brain	autopsy	meningesBrain		√	√			√
308	female	breast carcinoma	DNA_fluid	293_PL_OnTTM	treatment	PL_OnTTM_ctDNA		√	√
330	female	breast carcinoma	normal	330-007	autopsy	germline	√	√	√
330	female	breast carcinoma	tumor	330_009	treatment	skin		√
330	unknown	control	control	330_Control_1	control	control			√
330	unknown	control	control	330_Control_2	control	control			√
330	unknown	control	control	330_Control_3	control	control			√
330	unknown	control	control	330_Control_4	control	control			√
330	unknown	control	control	330_Control_5	control	control			√
330	unknown	control	control	330_Control_6	control	control			√
330	unknown	control	control	330_Control_7	control	control			√
330	unknown	control	control	330_Control_8	control	control			√
DET52	female	breast carcinoma	tumor	DET52_DCIS	diagnosis	primary		√	√			√
DET52	female	breast carcinoma	tumor	DET52_MT2	autopsy	LN		√	√
DET52	female	breast carcinoma	tumor	DET52-mt3	autopsy	breast	√	√	√
DET52	female	breast carcinoma	tumor	DET52-mt4	treatment	brain	√	√	√
DET52	female	breast carcinoma	tumor	DET52-mt5	autopsy	liver	√	√	√
DET52	female	breast carcinoma	tumor	DET52-mt6	autopsy	lungpleura	√	√	√
DET52	female	breast carcinoma	tumor	DET52-mt7	autopsy	ovary	√	√	√
DET52	female	breast carcinoma	tumor	DET52-mt8	autopsy	bone	√	√	√			√
DET52	female	breast carcinoma	normal	DET52-normal	autopsy	germline	√	√	√
DET52	female	breast carcinoma	DNA_fluid	DET52-t1	treatment	PL_OnTTM_ctDNA	√	√	√
DET52	female	breast carcinoma	DNA_fluid	DET52-t2	treatment	PL_OnTTM_ctDNA	√	√	√
DET52	female	breast carcinoma	DNA_fluid	DET52-t3	treatment	PL_OnTTM_ctDNA		√	√
DET52	female	breast carcinoma	DNA_fluid	DET52-t4	treatment	PL_OnTTM_ctDNA		√	√
DET52	female	breast carcinoma	DNA_fluid	DET52-t5	treatment	PL_OnTTM_ctDNA			√
DET52	female	breast carcinoma	DNA_fluid	DET52-t6	treatment	PL_OnTTM_ctDNA		√	√
DET52	female	breast carcinoma	DNA_fluid	DET52-t7	treatment	PL_OnTTM_ctDNA		√	√
DET52	female	breast carcinoma	DNA_fluid	DET52-t8	treatment	PL_OnTTM_ctDNA		√	√
DET52	female	breast carcinoma	DNA_fluid	DET52-t9	autopsy	PL_OnTTM_ctDNA	√	√	√
DET52	unknown	control	control	CG1	control	control			√
DET52	unknown	control	control	CG2	control	control			√
DET52	unknown	control	control	CG3	control	control			√
DET52	unknown	control	control	CG4	control	control			√
DET52	unknown	control	control	CP1	control	control			√
DET52	unknown	control	control	CP2	control	control			√
DET52	unknown	control	control	CP3	control	control			√
DET52	unknown	control	control	CP4	control	control			√
DET52	unknown	control	control	CP5	control	control			√
DET52	unknown	control	control	CP6	control	control			√
DET52	unknown	control	control	CP7	control	control			√
DET52	unknown	control	control	CP8	control	control			√
