# Supplementary material for: The Genomic and Immune Landscapes of Lethal Metastatic Breast Cancer
Source: Cell Rep. 2019 May 28;27(9):2690–2708.e10. doi: 10.1016/j.celrep.2019.04.098 (PMC6546974; doi:10.1016/j.celrep.2019.04.098)
Supplement: Table S4. List of Breast Cancer and Non-breast Cancer Driver Genes, Related to Figure 4 [file mmc5.xlsx]

## Sheet: Table S4
Table S4: List of breast cancer and non-breast cancer driver genes, related to Figure 4.
Breast Cancer Drivers	Non Breast Cancer Drivers
AGRN	ABI1
AGTR2	ABL1
AKT1	ABL2
AKT2	ACKR3
APC	ACSL3
ARID1A	ACSL6
ARID1B	ACVR1
ARID5B	ACVR2A
ASXL1	AFF1
ATM	AFF3
ATR	AFF4
ATRX	AKAP9
AXIN1	ALDH2
BAP1	ALK
BCOR	AMER1
BRAF	APOBEC3B
BRCA1	AR
BRCA2	ARHGAP26
BUB1B	ARHGEF12
CASP8	ARID2
CBFB	ARNT
CBLB	ASPSCR1
CCND1	ATF1
CCND3	ATIC
CCNE1	ATP1A1
CDH1	ATP2B3
CDK6	AXIN2
CDKN1B	B2M
CDKN2A	BCL10
CDKN2B	BCL11A
CHEK2	BCL11B
CIC	BCL2
CNOT3	BCL3
CREBBP	BCL5
CTCF	BCL6
CTNNA1	BCL7A
CUX1	BCL9
DNMT3A	BCL9L
ECT2L	BCORL1
EDC4	BCR
EGFR	BIRC3
ERBB2	BLM
ERBB3	BMPR1A
ERCC4	BRD3
ESR1	BRD4
FBXW7	BRIP1
FGFR2	BTG1
FOXA1	BTK
FOXO3	C12orf9
FOXP1	C15orf65
FRAS1	C2orf44
FSIP2	CACNA1D
GATA3	CALR
GNAS	CAMTA1
GPS2	CANT1
HRAS	CARD11
IGF1R	CARS
IGFN1	CASC5
KDM6A	CBFA2T3
KMT2C	CBL
KMT2D	CBLC
KRAS	CCDC6
MAP2K4	CCNB1IP1
MAP3K1	CCND2
MDM2	CD274
MED23	CD74
MEN1	CD79A
MLH1	CD79B
MLL2	CDC73
MLL3	CDH11
MLLT4	CDK12
MSH2	CDK4
MYC	CDKN2A(p14)
NCOR1	CDKN2C
NF1	CDX2
NF2	CEBPA
NOTCH1	CEP89
NOTCH2	CHCHD7
NRAS	CHD4
OSBPL3	CHIC2
PALB2	CIITA
PBRM1	CLIP1
PDGFRA	CLP1
PHF6	CLTC
PIK3CA	CLTCL1
PIK3R1	CNBP
PMS2	CNTRL
PRDM1	COL1A1
PREX2	COL2A1
PTEN	COX6C
RB1	CREB1
RHOA	CREB3L1
RUNX1	CREB3L2
SETD2	CRLF2
SF3B1	CRTC1
SMAD4	CRTC3
SMARCA4	CSF3R
SPEN	CTNNB1
STAG2	CXCR4
STK11	CYLD
TBL1XR1	DAXX
TBX3	DCTN1
TET2	DDB2
TP53	DDIT3
USP9X	DDR2
XBP1	DDX10
ZFP36L1	DDX3X
ZNF217	DDX5
ZNF703	DDX6
	DEK
	DICER1
	DNAJB1
	DNM2
	DROSHA
	DUX4L1
	EBF1
	EIF3E
	EIF4A2
	ELF4
	ELK4
	ELL
	ELN
	EML4
	EP300
	EPAS1
	EPS15
	ERBB4
	ERC1
	ERCC2
	ERCC3
	ERCC5
	ERG
	ETNK1
	ETV1
	ETV4
	ETV5
	ETV6
	EWSR1
	EXT1
	EXT2
	EZH2
	EZR
	FAM131B
	FAM46C
	FANCA
	FANCC
	FANCD2
	FANCE
	FANCF
	FANCG
	FAS
	FAT1
	FAT4
	FBXO11
	FCGR2B
	FCRL4
	FES
	FEV
	FGFR1
	FGFR1OP
	FGFR3
	FGFR4
	FH
	FHIT
	FIP1L1
	FLCN
	FLI1
	FLT3
	FLT4
	FNBP1
	FOXL2
	FOXO1
	FOXO4
	FSTL3
	FUBP1
	FUS
	GAS7
	GATA1
	GATA2
	GMPS
	GNA11
	GNAQ
	GOLGA5
	GOPC
	GPC3
	GPHN
	GRIN2A
	H3F3A
	H3F3B
	HERPUD1
	HEY1
	HIF1A
	HIP1
	HIST1H3B
	HIST1H4I
	HLA-A
	HLF
	HMGA1
	HMGA2
	HMGN2P46
	HNF1A
	HNRNPA2B1
	HOOK3
	HOXA11
	HOXA13
	HOXA9
	HOXC11
	HOXC13
	HOXD11
	HOXD13
	HSP90AA1
	HSP90AB1
	IDH1
	IDH2
	IGH
	IGK
	IGL
	IKBKB
	IKZF1
	IL2
	IL21R
	IL6ST
	IL7R
	IRF4
	ITK
	JAK1
	JAK2
	JAK3
	JAZF1
	JUN
	KAT6A
	KAT6B
	KCNJ5
	KDM5A
	KDM5C
	KDR
	KDSR
	KEAP1
	KIAA1549
	KIAA1598
	KIF5B
	KIT
	KLF4
	KLF6
	KLK2
	KMT2A
	KTN1
	LASP1
	LCK
	LCP1
	LEF1
	LHFP
	LIFR
	LMNA
	LMO1
	LMO2
	LPP
	LRIG3
	LRP1B
	LSM14A
	LYL1
	LZTR1
	MAF
	MAFB
	MALAT1
	MALT1
	MAML2
	MAP2K1
	MAP2K2
	MAP3K13
	MAPK1
	MAX
	MDM4
	MDS2
	MECOM
	MED12
	MET
	MITF
	MKL1
	MLF1
	MLLT1
	MLLT10
	MLLT11
	MLLT3
	MLLT6
	MN1
	MNX1
	MPL
	MSH6
	MSI2
	MSN
	MTCP1
	MTOR
	MUC1
	MUTYH
	MYB
	MYCL
	MYCN
	MYD88
	MYH11
	MYH9
	MYO5A
	MYOD1
	NAB2
	NACA
	NBN
	NCKIPSD
	NCOA1
	NCOA2
	NCOA4
	NCOR2
	NDRG1
	NFATC2
	NFE2L2
	NFIB
	NFKB2
	NFKBIE
	NIN
	NKX2-1
	NONO
	NPM1
	NR4A3
	NRG1
	NSD1
	NT5C2
	NTRK1
	NTRK3
	NUMA1
	NUP214
	NUP98
	NUTM1
	NUTM2A
	NUTM2B
	OLIG2
	OMD
	P2RY8
	PAFAH1B2
	PAX3
	PAX5
	PAX7
	PAX8
	PBX1
	PCM1
	PCSK7
	PDCD1LG2
	PDE4DIP
	PDGFB
	PDGFRB
	PER1
	PHOX2B
	PICALM
	PIM1
	PLAG1
	PLCG1
	PML
	PMS1
	POLE
	POT1
	POU2AF1
	POU5F1
	PPARG
	PPFIBP1
	PPM1D
	PPP2R1A
	PPP6C
	PRCC
	PRDM16
	PRF1
	PRKACA
	PRKAR1A
	PRRX1
	PSIP1
	PTCH1
	PTK6
	PTPN11
	PTPN13
	PTPRB
	PTPRC
	PTPRK
	PTPRT
	PWWP2A
	QKI
	RABEP1
	RAC1
	RAD21
	RAD51B
	RAF1
	RALGDS
	RANBP17
	RANBP2
	RAP1GDS1
	RARA
	RBM10
	RBM15
	RECQL4
	REL
	RET
	RHOH
	RMI2
	RNF213
	RNF217-AS1
	RNF43
	ROS1
	RPL10
	RPL22
	RPL5
	RPN1
	RSPO2
	RSPO3
	RUNDC2A
	RUNX1T1
	SALL4
	SBDS
	SDC4
	SDHA
	SDHAF2
	SDHB
	SDHC
	SDHD
	SEPT5
	SEPT6
	SEPT9
	SET
	SETBP1
	SFPQ
	SFRP4
	SH2B3
	SH3GL1
	SLC34A2
	SLC45A3
	SMAD2
	SMAD3
	SMARCB1
	SMARCD1
	SMARCE1
	SMO
	SND1
	SOCS1
	SOX2
	SPECC1
	SPOP
	SRC
	SRGAP3
	SRSF2
	SRSF3
	SS18
	SS18L1
	SSX1
	SSX2
	SSX4
	STAT3
	STAT5B
	STAT6
	STIL
	STRN
	SUFU
	SUZ12
	SYK
	TAF15
	TAL1
	TAL2
	TCEA1
	TCF12
	TCF3
	TCF7L2
	TCL1A
	TCL6
	TERT
	TET1
	TFE3
	TFEB
	TFG
	TFPT
	TFRC
	TGFBR2
	THRAP3
	TLX1
	TLX3
	TMEM127
	TMPRSS2
	TNFAIP3
	TNFRSF14
	TNFRSF17
	TOP1
	TP63
	TPM3
	TPM4
	TPR
	TRA
	TRAF7
	TRB
	TRD
	TRIM24
	TRIM27
	TRIM33
	TRIP11
	TRRAP
	TSC1
	TSC2
	TSHR
	TTL
	U2AF1
	UBR5
	USP6
	USP8
	VHL
	VTI1A
	WAS
	WHSC1
	WHSC1L1
	WIF1
	WRN
	WT1
	WWTR1
	XPA
	XPC
	XPO1
	YWHAE
	ZBTB16
	ZCCHC8
	ZFHX3
	ZNF198
	ZNF278
	ZNF331
	ZNF384
	ZNF521
	ZRSR2
