# Supplementary material for: The Genomic and Immune Landscapes of Lethal Metastatic Breast Cancer
Source: Cell Rep. 2019 May 28;27(9):2690–2708.e10. doi: 10.1016/j.celrep.2019.04.098 (PMC6546974; doi:10.1016/j.celrep.2019.04.098)
Supplement: Table S5. IPS Genes, Related to Figure 5 [file mmc6.xlsx]

## Sheet: Table S5
Table S5: IPS genes, related to Figure 5.
B2M
TAP1
TAP2
HLA-A
HLA-B
HLA-C
HLA-DPA1
HLA-DPB1
HLA-E
HLA-F
PDCD1
CTLA4
LAG3
TIGIT
HAVCR2
CD274
PDCD1LG2
CD27
ICOS
IDO1
AIM2
BIRC3
BRIP1
CCL20
CCL4
CCL5
CCNB1
CCR7
DUSP2
ESCO2
ETS1
EXO1
EXOC6
IARS
KIF11
KNTC1
NUF2
PRC1
PSAT1
RGS1
RTKN2
SAMSN1
SELL
TRAT1
ADRM1
AHSA1
C1GALT1C1
CCT6B
CD37
CD3D
CD3E
CD3G
CD69
CD8A
CETN3
CSE1L
GEMIN6
GNLY
GPT2
GZMA
GZMH
GZMK
IL2RB
LCK
MPZL1
NKG7
PIK3IP1
PTRH2
TIMM13
ZAP70
ATM
CASP3
CASQ1
CD300E
DARS
DOCK9
EXOSC9
EZH2
GDE1
IL34
NCOA4
NEFL
PDGFRL
PTGS1
REPS1
SCG2
SDPR
SIGLEC14
SIGLEC6
TAL1
TFEC
TIPIN
TPK1
UQCRB
USP9Y
WIPF1
ZCRB1
ACAP1
APOL3
ARHGAP10
ATP10D
C3AR1
CCR5
CD160
CD55
CFLAR
CMKLR1
DAPP1
FCRL6
FLT3LG
GZMM
HAPLN3
HLA-DMB
HLA-DPA1
HLA-DPB1
IFI16
LIME1
LTK
NFKBIA
SETD7
SIK1
TRIB2
CCR2
CD14
CD2
CD86
CXCR4
FCGR2A
FCGR2B
FCGR3A
FERMT3
GPSM3
IL18BP
IL4R
ITGAL
ITGAM
PARVG
PSAP
PTGER2
PTGES2
S100A8
S100A9
CCL3L1
CD72
CLEC5A
FOXP3
ITGA4
L1CAM
LIPA
LRP1
LRRC42
MARCO
MMP12
MNDA
MRC1
MS4A6A
PELO
PLEK
PRSS23
PTGIR
ST8SIA4
STAB1
