# Supplementary material for: The Genomic and Immune Landscapes of Lethal Metastatic Breast Cancer
Source: Cell Rep. 2019 May 28;27(9):2690–2708.e10. doi: 10.1016/j.celrep.2019.04.098 (PMC6546974; doi:10.1016/j.celrep.2019.04.098)
Supplement: Table S6. Targeted Sequencing Primers, Related to Figure 6 [file mmc7.xlsx]

## Sheet: Table S6
Table S6: Targeted sequencing primers, related to Figure 6.
Patient	Amplicon ID	Gene	Forward Primer Sequence	Reverse Primer Sequence	Chromosome	Forward Primer Start	Reverse Primer Right	Strand
288	288_CALR_frameshift	CALR	TAGCACAGCCGCTCTGAC	AATTTGCCAAAATCTGACTTGTGTTT	chr19	13049905	13050002	+
288	288_FGG_nonsense_mutation	FGG	GGATTGCTTTTATCAGCTGTTTGAC	GCATTGCAGATTTCCTGTCTACTTA	chr4	155533205	155533328	+
288	288_IFNB1_nonsense_mutation	IFNB1	ATAGACATTAGCCAGGAGGTTCTC	TCTATGAGATGCTCCAGAACATCTT	chr9	21077529	21077630	+
288	288_TEP1_nonsense_mutation	TEP1	GTAACTGGCAACCCGCATG	ACAGTATGGTGGAGCTGTGG	chr14	20846205	20846316	+
288	288_TOM1L1_nonsense_mutation	TOM1L1	TTTGTTTTCAGACTACCAGTGAGC	TGATTATTCATGGTGTTGAGTTCTCC	chr17	53014458	53014573	+
288	288_CDH1_splice_site	CDH1	ACTGGACCATTCAGTACAACGA	GAAAGGTGGGGATCTGGGG	chr16	68856101	68856202	+
288	288_HUWE1_splice_site	HUWE1	TAACATATCCTCTAGTGCCCAGC	aaggaagtgatCTATGATATGCTGAATG	chrX	53603811	53603917	+
288	288_KMT2C_frameshift	KMT2C	CATAGCTTGTTTCTCCTCTTCGTC	ATGGAGGAAGTGAAACCAAGAAAC	chr7	151855983	151856096	+
288	288_MAP3K1_frameshift	MAP3K1	TTTCTATAGCATAAAGGATGAAGAGGAAC	AGTGGTGGTGCAGCTTGT	chr5	56167727	56167846	+
288	288_CDC42BPA_frameshift	CDC42BPA	CTGCTAGCATCAGGATTGAACATT	TATCATGAATATTGATTAAATTGTTCTAGGTCAC	chr1	227219157	227219244	+
288	288_COL4A1_frameshift	COL4A1	ATGAGAAGCCTCCTGGACTTG	TTGAAAGGTGATAAGGGGGATGT	chr13	110829209	110829337	+
288	288_HRG_frameshift	HRG	TGGCTACCTTTTCCAATTGCTG	ATTTGCCCCCGTGAGTAATCT	chr3	186383951	186384057	+
288	288_KDM4B_frameshift	KDM4B	TGCCAGGCCCCTGAGA	CTTGGGCAGCTCCTCCTC	chr19	5150335	5150443	+
288	288_SPAG17_frameshift	SPAG17	TATCCTCTTTCTCTGCGTTATCCTT	TGGAAAGAAGAGCAACATCGATTAG	chr1	118584541	118584662	+
288	288_AC005609.1_stop_lost	AC005609.1	GTACGCGTTGCAGCCAC	CTGCTCAGAGGCGGCAT	chr5	140242348	140242438	+
288	288_ARID5B_missense	ARID5B	TCCTACGTCCTGAAGCAAGAAA	GATGAGGGGACGAGTAGAAGTC	chr10	63851616	63851731	+
288	288_DNAH11_missense	DNAH11	AAGAAGATGTATATTTTTAGGGGCAAAATG	ATTGTACTGTTACGTACTTGTTCTCTG	chr7	21598512	21598633	+
288	288_KEL_missense	KEL	ATTCTCTAAGAATGTGAGGGAGTCAT	CGCCTGTGACAACCATGC	chr7	142639997	142640112	+
288	288_POLE_missense	POLE	GAAGACACAAAAGGGGCCTTC	GGGCTACCTCATCACCAACA	chr12	133252694	133252791	+
288	288_TP53_missense	TP53	CCAGTGTGATGATGGTGAGGA	CTTGGGCCTGTGTTATCTCCT	chr17	7577508	7577631	+
288	288_TRIOBP_missense	TRIOBP	GGCCATGACCTCAGGCAT	GGCCCCAGTCCAGCTTAG	chr22	38151582	38151691	+
288	288_PABPC1_missense	PABPC1	TAAATCCATACCTGTTGCATTGTAACT	AGCCGCTGCAGCTACTC	chr8	101718867	101718990	+
288	288_USP32_missense	USP32	TGGAAAAGATGTAGAAGTACTGGTACTA	GAAGACTATCAGATCTGGAGTGTGA	chr17	58332472	58332601	+
288	288_PDE11A_silent	PDE11A	TAAGGCAGACAAAGATGAGAATCTTG	AGTTCTTTCTGGAATTGGTCAAAGATAT	chr2	178936470	178936557	+
288	288_PPP2R2D_frameshift	PPP2R2D	AACATGGAGGAGCTGACCG	CCGAGGAGCGCATGTCA	chr10	133758821	133758939	+
288	288_DAB2IP_inframe_deletion	DAB2IP	CGAGTTCCACAACTTGCCG	CAGGTAGGCTCACCAGGC	chr9	124522327	124522440	+
288	288_AKAP13_nonsense_mutation	AKAP13	ACGTGGTTCCTGTTGCAGA	TGTGATAGCCTCGCTCCAAG	chr15	86087061	86087164	+
288	288_ATAD2B_nonsense_mutation	ATAD2B	AAAACCAAATAATTAAATGAAACTGCTTAATACTT	TGAAAGTGTGAACCAGAGTTTGTTAT	chr2	24110655	24110746	+
288	288_CHRNB4_nonsense_mutation	CHRNB4	GTCCACGTAGCTGGGGTC	GCCAGCATGGATGACTTTACTC	chr15	78921983	78922079	+
288	288_DOCK7_nonsense_mutation	DOCK7	GTGCGGGAGAAATGTCTATCTTG	ACTTCTTGCAAAAATAGGATCCAAGT	chr1	63084509	63084635	+
288	288_RP11-295D22.1_stop_lost	RP11-295D22.1	CTCTGAAAACACCTGGCCTTG	CCCCCATCATTCCACAGTCA	chr9	122285205	122285292	+
288	288_ADNP_missense	ADNP	GTATTTTGAACCATCCTCTTTTTGGTC	AACCCAGAGGAACATGTACTGAA	chr20	49508442	49508532	+
288	288_AGTR2_missense	AGTR2	ACCTCGCTGTGGCTGATTTA	ATGTTCAGGGTAAGAAAAGAACCAAA	chrX	115303786	115303916	+
288	288_ATP2B3_missense	ATP2B3	ATGTCATGGAAGGTTCTGGAAGA	TGCGCTACCTTTCTTATCTTTCTTC	chrX	152808506	152808634	+
288	288_DDX3X_missense	DDX3X	GAAGGATTGTATTTAATGATGGATAACTTCATTA	GTTATAATTTCCTCCATATCCATCACTGT	chrX	41206828	41206942	+
288	288_DENND4B_missense	DENND4B	TGGAACATGTGAAGGCTAAGAGA	AGCTCACTGTCTTTATCACACCT	chr1	153910169	153910272	+
288	288_EPHA7_missense	EPHA7	ACAATAGCCTTACCTGCACCA	ACCTATGAGGACCCAAATAGAGC	chr6	93969058	93969159	+
288	288_EWSR1_missense	EWSR1	TACCACCACTGCTACAGTCAC	ACCATGGCCTTACCTTGTAGG	chr22	29674088	29674218	+
288	288_GNAS_missense	GNAS	ATTCAGGGAAGCTGGAGCC	GAATCCAGGCTGCTCCAGT	chr20	57428571	57428689	+
288	288_KIAA1210_missense	KIAA1210	GGATCACTAACCATGGAATTGTCC	TGCTTTCAGATAAAGATGACATGGG	chrX	118223246	118223364	+
288	288_LRRIQ4_missense	LRRIQ4	CCAGACCAAGCTGAGGGAG	AGGTCAATGATTTCCAGGGTGTA	chr3	169540197	169540293	+
288	288_MSH6_missense	MSH6	CTCTTTTAACAGATGTTTTACTGTGCC	GGATGGCGTGATCCTTTAAGC	chr2	48030546	48030676	+
288	288_MYH9_missense	MYH9	CCGGTCGCGCTCCTC	GGGAGCTTAGGCCCAGC	chr22	36685289	36685418	+
288	288_USP9X_missense	USP9X	TGTTTATTTGGCCTGATATTTGTAGGT	CACTGTCTTTGTCACCATCCAAA	chrX	41027234	41027353	+
288	288_USP9X_missense	USP9X	CCTCAACAATTTGAAGATAAACCAGC	TGCAGTCGAGAAGCAGCTAA	chrX	41064591	41064710	+
288	288_DOCK10_missense	DOCK10	GGCAGTGGAGGGCTAGC	CAAACAGTGTATTTATGGAAAACCTGG	chr2	225714200	225714323	+
290	290_AADACL2_missense	AADACL2	ATTTGGTATTTGAGAATTAGATGGACAGATA	GCAGCAAGGCCATCTTCAAA	chr3	151463231	151463353	+
290	290_ABCA1_frameshift	ABCA1	ATGGTCCGGATTGCCTGG	TTTGGCCAAGCACCCAGA	chr9	107594870	107594966	+
290	290_ABHD12B_nonsense_mutation	ABHD12B	ATCTTACATGGAGAGGATGACAGG	GAAATGAGTATAGTATATTTCAGTCAGCATTG	chr14	51370134	51370231	+
290	290_APEX1_frameshift	APEX1	AGAAAAATGACAAAGAGGCAGCA	TGCCACTGGGTGAGGTTTT	chr14	20924105	20924186	+
290	290_ASPM_nonsense_mutation	ASPM	TATCCAGAGAACTGTCATCAGATTCA	CTATATGTCAGCGTACTACTCAAACTG	chr1	197091541	197091637	+
290	290_ASXL2_missense	ASXL2	TTGCCTTACCTCTCACTGCAT	CCACTTTAAGTAAGGAGAATTACCTGTT	chr2	25965361	25965484	+
290	290_ATM_nonsense_mutation	ATM	TAGAAGTCATTTTGATGAGGTGAAGTC	AATAAGGAAGAATATTTACAAGAATCTTTGGAAA	chr11	108154989	108155099	+
290	290_BDNF_nonsense_mutation	BDNF	CATCACCCTGGACGTGTACA	GCTGTTGGATGAGGACCAGA	chr11	27679826	27679905	+
290	290_BTBD9_frameshift	BTBD9	CTCAGGGAGGAGACCGTTTC	CAGCTCACTACCCTCCAGC	chr6	38142693	38142821	+
290	290_BUB1B_missense	BUB1B	TGAGAACATAAAACTATGGTAATTTTAGTTTTCT	CATATGGAGTGAAACTGGGAAGC	chr15	40477704	40477815	+
290	290_C17orf70_inframe_deletion	C17orf70	GAGGCAGTACTCCCGCAG	CCTGGTGGCCTTTGGTCA	chr17	79517490	79517587	+
290	290_CACNA1B_nonsense_mutation	CACNA1B	GAGGGGAACTGGACATTTCTCT	CTGACTTCAGCCACTTCTTTGG	chr9	140907546	140907654	+
290	290_CAMKK2_splice_site	CAMKK2	GAGGCTCTTCTGTGGATAAGGAT	CAAGTTGGCCTACAATGAAAATGAC	chr12	121707277	121707367	+
290	290_CCNB1IP1_nonsense_mutation	CCNB1IP1	GTCTGAACTGAAAATCTCCATCTCC	AACAACTCCAAGTTTCCTTTGGATAA	chr14	20779833	20779909	+
290	290_CDH11_missense	CDH11	ATATCAAAGGCTTCTGTGTCTTCTTC	AAGAAAGAACCACTCATTGTCTTTGA	chr16	64981863	64981967	+
290	290_CDHR1_splice_site	CDHR1	TCCTGCGGGGCCTCA	GAAGGCAGAGCGGAGGG	chr10	85968092	85968163	+
290	290_CEP350_frameshift	CEP350	ACTCTTCTCCATCCTCTACTAGTACT	TGTTTTCTAATCCGTTCCTTAAGTTTTTC	chr1	179966058	179966167	+
290	290_COL11A1_frameshift	COL11A1	ACCATGCTCATTATATATAGATAAAAGGAAAGA	AACTCTTTGGCCTTTTCTTCTCAG	chr1	103544332	103544451	+
290	290_DEPDC1B_nonsense_mutation	DEPDC1B	AGCCCTTCCATCTTTCAGTCAT	CCCCAAACCAAAAGGATGTTATTAAATT	chr5	59943193	59943319	+
290	290_DMD_nonsense_mutation	DMD	GATCTTCAAAGTCCTTAGCACAGAG	CCTTTGGAAATTTCTTATGTGCCTTC	chrX	32328224	32328348	+
290	290_DNM2_missense	DNM2	GACCGGTGTCCAGCATACA	GGGATGGGATTGGGGGC	chr19	10940819	10940945	+
290	290_EIF4A2_missense	EIF4A2	GGCGCCGCTGTCTTTTC	TTCACTACAGACCGCGACC	chr3	186501354	186501464	+
290	290_ENPP2_nonsense_mutation	ENPP2	TGCTAAATTTGGATCGAATTCTTCCT	CTTGAGTAATTACCTAACTAATGTGGATGA	chr8	120602756	120602836	+
290	290_ESR1_missense	ESR1	AGTAGTCCTTTCTGTGTCTTCCC	CGTCCAGCATCTCCAGCA	chr6	152419835	152419949	+
290	290_FAM208B_frameshift	FAM208B	CAGTGTGAGAAGAGCAACCAAAT	TAAAGTTATCTTGCCCCACTGGA	chr10	5789674	5789786	+
290	290_FAT3_missense	FAT3	TTCAAGCCATAGATCCCGATGAT	CATTGTCAGGATCGATTTCCAGG	chr11	92534043	92534151	+
290	290_FBP1_nonsense_mutation	FBP1	ATCAGCCACCATGGAGCC	aaagaaACTTAGGAGACACCAAGAAAA	chr9	97367807	97367936	+
290	290_FLT3_missense	FLT3	AGCCAATCCAAAGTCACATATCTTC	CATTCTTGACAGTGTGTTCACAGA	chr13	28592645	28592738	+
290	290_FNIP1_nonsense_mutation	FNIP1	ATGAAGCAGGCACAATCTTATCTG	AAACATGGCAGAGTGAGAAGTTG	chr5	131007912	131008026	+
290	290_FOS_frameshift	FOS	TTCTAGGACTTCTGCACGGAC	CGATGGGGCCACGGAG	chr14	75746573	75746702	+
290	290_GABRA2_nonsense_mutation	GABRA2	TATTCATAGGACCTTTAAATTTTAAACGTTCAT	TCTTGTGTCTACAACATTTACTATTTTCAAAA	chr4	46314660	46314786	+
290	290_GNAS_missense	GNAS	TACTCGCGCGTCTGCC	GGAGTCATCGTCGCTGCT	chr20	57429954	57430048	+
290	290_GPD2_frameshift	GPD2	TTGGCCTATGTAAGTATATTTTTCCATTATTTAAT	TCTAATACACGCTGAACATCAACAAT	chr2	157435550	157435675	+
290	290_GPR139_splice_site	GPR139	GTTCCTGGCTTCCCTCCC	TTCGTGCCCGTGGTCTAC	chr16	20084774	20084860	+
290	290_GPRC5C_nonsense_mutation	GPRC5C	CCATCCACAAAGCCTTGGTG	TCACACAGGTTGTAGTACAGGG	chr17	72435919	72436046	+
290	290_ITPR3_splice_site	ITPR3	TGGGGCCTCACTCCCAT	GGAGGTAGTTTTGCAGCAGC	chr6	33652347	33652414	+
290	290_JAG1_frameshift	JAG1	CTAACTGGCACGTTTTCCCAG	TTGATGACTGTTCTCCTAATAACTGTTC	chr20	10630894	10631005	+
290	290_KIAA0232_nonsense_mutation	KIAA0232	TCCTCGGACTCACTTTCGC	GAATGGGAATATTTGCTTCATCTTTCTC	chr4	6865417	6865521	+
290	290_KIF20B_nonsense_mutation	KIF20B	AGACCTCTTGAAAGGACAGAGTC	TCCAACCAAAATAAAACAATATTTACCTTGA	chr10	91469745	91469848	+
290	290_KMT2A_missense	KMT2A	CCCCACAGGTTCATAACACAAC	GTTCAGCAAAGGAGCCGATTT	chr11	118373610	118373676	+
290	290_LRP1B_missense	LRP1B	AAATCAGTGAGAGTCTGTCTGCT	AAGACTACATCTACTGGACTGATGG	chr2	141215088	141215175	+
290	290_LRRC7_nonsense_mutation	LRRC7	TGTTCATCCAGCTAATGAAATGAGG	CTAGCAGAACAAGTTTGGGTGG	chr1	70501811	70501900	+
290	290_MAML2_missense	MAML2	TTTGGGGTATAGGCTGCAGG	GATCACATCCAACACAACTGCA	chr11	95712592	95712715	+
290	290_MAP2K4_nonsense_mutation	MAP2K4	TTGCAGAAACATCCCTTTATTTTGATG	CATAGCATGCGACCTCAACG	chr17	12044457	12044518	+
290	290_MAP3K1_frameshift	MAP3K1	GCTGTTGGCAAATGGGGAG	CATCTCCTGAGATACTGGTCTGG	chr5	56170956	56171063	+
290	290_MET_missense	MET	AGTGATTGGGCCCAGTAGC	GCCAAAGATAAAATGCTTACTGGAAAA	chr7	116415112	116415227	+
290	290_MUC17_missense	MUC17	AGCACACCCAGAACAACCA	TTCTGATGAAGGGGTCACAGG	chr7	100686730	100686847	+
290	290_NCF4_nonsense_mutation	NCF4	ACCATCAGCACCATCAAGTCT	CTTTGGAGTGGGAGAGGGAC	chr22	37271808	37271926	+
290	290_NCOA2_missense	NCOA2	GCACTAGGCCCGTGGG	GCCCAGGGTAGCTATTCTCC	chr8	71040992	71041110	+
290	290_NCOR1_nonsense_mutation	NCOR1	tttttcttctactttttcttcttGCGAG	ATAAGGAGCTATTTCTGTTTGCCTTT	chr17	16029478	16029577	+
290	290_NIT1_nonsense_mutation	NIT1	GACTGGGAGCAGACTCAGAAA	GCTAAAGGGTTATAAAGTCTCACCTTT	chr1	161089347	161089425	+
290	290_NR2F2_frameshift	NR2F2	AAACTTTCTTCCAGATGCCTGTG	GGCTCCTAACGTATTCTTCCAAAG	chr15	96880562	96880660	+
290	290_OBSCN_missense	OBSCN	GCCAACGAGCTCAATGAGATC	GTCACCCGCCTCAAAGTAGA	chr1	228473912	228474020	+
290	290_OBSCN_missense	OBSCN	TGTACGAGGACGCGCAG	GGTGTAGAGGCCGCGG	chr1	228400340	228400414	+
290	290_OR10AG1_missense	OR10AG1	GTGAGATGAGCAGGTGGAGAA	CACGGTGCCATTTCTGTTGAT	chr11	55735234	55735346	+
290	290_OR2G3_missense	OR2G3	TAACTCAAGCTGTGCTGAGGAT	ACACGTAGATTATGGTGCCATAGA	chr1	247769548	247769662	+
290	290_OR2Z1_missense	OR2Z1	CACGGTAGTGGGGCTCTTT	ATCCTGCTGTGGACTGTGG	chr19	8842124	8842203	+
290	290_OR9A4_missense	OR9A4	ATGGCTGTGGACCGTTATGT	CACCCATGACACAAGAACCAC	chr7	141619026	141619125	+
290	290_PALB2_missense	PALB2	GGAGATTTTAAAGATTTCTCTGTTTGATTTTG	ATTTCATGTTCTCTAAATGAACTCACCT	chr16	23646793	23646894	+
290	290_PAX3_missense	PAX3	CGACGTGCCGGGGTAAT	GAAATCCGAGACAAATTACTCAAGGA	chr2	223160183	223160304	+
290	290_PGLYRP3_missense	PGLYRP3	TCACCCCTTACCTACAAAGTAGC	CCAGGATGGTGGCGTGTAT	chr1	153271577	153271695	+
290	290_PIK3C2G_missense	PIK3C2G	AAACTTCAAAACAGGATAAAATTGTAGAATTATTT	GCTGCTTTGAGGTACTTCCAC	chr12	18439695	18439825	+
290	290_PLEKHH3_nonsense_mutation	PLEKHH3	CGTGAGCACAAACCAGGC	TAATGTCTCTACTGATGTCCCTTCC	chr17	40825775	40825896	+
290	290_PPP1R1C_stop_lost	PPP1R1C	TCAGCATTCCCTGAAGAAGAAGA	TGGTATACTCAGAAAAGTTAATAGTTCAGTTAT	chr2	182981962	182982087	+
290	290_PRKDC_missense	PRKDC	ACCCTCCTGCCCCGAA	ACATCAGAATACTATGGAGGACAAGT	chr8	48761901	48762017	+
290	290_PTPDC1_nonsense_mutation	PTPDC1	CAGTCAAAGTTTGGAGGCCTG	TGCTGTGCTTCCTTTGGAATG	chr9	96860381	96860467	+
290	290_PTPN22_missense	PTPN22	TAGAATTAGAACATCCCTCAAACAAAAGA	TTTGACAAAAATGCTGACACAACC	chr1	114380736	114380863	+
290	290_RELN_missense	RELN	ACTTACCATGTTGCGGTTGC	CCTTCCTGGAACCACAGATCA	chr7	103207041	103207137	+
290	290_RNF213_missense	RNF213	GCCGCTGAGTGAGCCTAA	TAAGAAGGCTGATACAAATAGTCATACAC	chr17	78306013	78306136	+
290	290_RPL36_nonsense_mutation	RPL36	AGTTCGTGCGGGACATGAT	GTCCTTGGAGACCTTCAGTAACT	chr19	5691348	5691434	+
290	290_RYR2_missense	RYR2	TATGTTCCACATGTATGTTGGAGTTC	AGAAGAAGAAAGTGATGTCAAAGATGAT	chr1	237982340	237982459	+
290	290_SCNN1G_inframe_deletion	SCNN1G	AGGACCGATGGCTTCAGC	TGTAGTGTAGCTTATACCACTCCTG	chr16	23203631	23203757	+
290	290_SF3B1_missense	SF3B1	CACAGCTTTTAAGAAGGGCAATAAAG	GGATGAGTATGTCCGTAACACAAC	chr2	198267403	198267497	+
290	290_SLC38A9_start_lost	SLC38A9	GTGCCAAGATGCCTAGAATCAC	GACTAACTTCTTCAGTGCTTAGAGTG	chr5	54993748	54993820	+
290	290_SLC7A3_splice_site	SLC7A3	TGCTCCACGGAGAATTCCC	GTTGGCTGAACACACCCTTAC	chrX	70148043	70148154	+
290	290_SLCO1B1_splice_site	SLCO1B1	CTTACATTGATGATTTCGCTAAAGAAGG	GTAGACAAAGGGAAAGTGATCATACAA	chr12	21331608	21331705	+
290	290_TAF1_missense	TAF1	CTCAAACTGGTGGGTGCTTAAG	GTTCACCTTCAGTCGTTGCTC	chrX	70608594	70608724	+
290	290_TBK1_splice_site	TBK1	GAATATGATATATTCACTCTTCAAGTAACTTTTCA	ATCTGCTTCAAGGATGTTTGCAA	chr12	64875574	64875673	+
290	290_TBX3_frameshift	TBX3	ATCAGCAGCTATAATGTCCATCAATAAA	TATTCTTTCGTTTTATAGGCGAATGTTTC	chr12	115118863	115118969	+
290	290_TEK_missense	TEK	CCTGAATGCCCCAAACGTG	TCATAGTGATTAACGGGTTTGTATAGAAG	chr9	27190539	27190668	+
290	290_TP53_frameshift	TP53	AGCCCTGTCGTCTCTCCA	ATGGCCATCTACAAGCAGTCA	chr17	7578337	7578452	+
290	290_TP53_missense	TP53	ACCCCAGTTGCAAACCAGA	TGGCCCCTCCTCAGCA	chr17	7578156	7578286	+
290	290_TRPV5_nonsense_mutation	TRPV5	ACCCCTTGATGCAATTCTCTCT	TCTACCGCCCCCTTAAGTTTC	chr7	142622578	142622703	+
290	290_TSHZ2_missense	TSHZ2	AAGCGAGGACTATGAAGATCCTC	TTCCAAAGATTTCAAAATGTCCCCT	chr20	51871436	51871560	+
290	290_TSSK6_nonsense_mutation	TSSK6	ACTCGAAGACGTGCACGAT	GGACTTCGTCAACAAGTTCCTG	chr19	19626004	19626087	+
290	290_U2AF1_missense	U2AF1	GCTTAACAACGGGCACAGG	GGCGGCTTCTGCAACTTC	chr21	44514552	44514660	+
290	290_URB2_nonsense_mutation	URB2	CCAGCATTCTGTGTTCTGGTG	AATCTGTTTTCCCAATGACCCAC	chr1	229772818	229772927	+
290	290_WISP3_missense	WISP3	TTATAATTGGAGGTCTAGACTATCACAGAT	GAAACACTTGGCCATTATGATAATGTAC	chr6	112385888	112386017	+
290	290_WNK1_nonsense_mutation	WNK1	CAAAGAAAGAGAAGCCTGAACTGT	GGGCGAGTGTGGACTACC	chr12	1005633	1005752	+
290	290_XIRP2_missense	XIRP2	TATCCCAGGATGGCTGATAAGTG	GGACACAAGCATATCTTCCGC	chr2	168106847	168106977	+
290	290_ZDHHC15_nonsense_mutation	ZDHHC15	TCTAGCTGCCTTTGGATGAACT	CTATGAAAATGAAGAAAGACCTGAGGT	chrX	74670611	74670728	+
290	290_ZNF350_frameshift	ZNF350	TAAAGTTAAATTGGATTTCAAACTTTTTCCAC	ATGATGCATTTGAAAATATTGTTCATTGC	chr19	52469279	52469389	+
290	290_ZNF704_frameshift	ZNF704	AGGAAAACACGTGTTGATGAGAC	GTTTCATTTCACAGGTGGGGAG	chr8	81733753	81733864	+
291	291_SETD2_nonsense_mutation	SETD2	ATCGGGAAGATACATACCGAGTATC	CACCTTTAAAAAGTGAGGATCTAGGG	chr3	47164945	47165059	+
291	291_CREBBP_splice_site	CREBBP	GCTCTGCTATGTCTGTTTCTTCTTTA	TGCGGTAACATAAAGGTGTTTGATAT	chr16	3817849	3817966	+
291	291_DLAT_inframe_deletion	DLAT	AGCAAAATTTCTGTCAATGACTTCATC	ATCTTCCCCAGTTATACTTACTGTCTT	chr11	111921972	111922094	+
291	291_ATAD2B_inframe_insertion	ATAD2B	ACTCCATCCCTCCCATTTTCC	GCCTATTGAAGAAGACAGAAGAAAATTTT	chr2	24011339	24011467	+
291	291_CAPN13_nonsense_mutation	CAPN13	AACATTGGTGCCTTCCATTGG	ACAGCTCTTTCTGATGCAGGA	chr2	30974052	30974136	+
291	291_DDX41_nonsense_mutation	DDX41	GCACCTTCTGCTTGGCTTC	CCACAGAGCCCAGGATGG	chr5	176939150	176939254	+
291	291_DMXL2_nonsense_mutation	DMXL2	TATTTACCTATAGGAATTTGGATCTTGGTG	TCTTCCTTTGTCTGATAGTGGTGT	chr15	51758373	51758503	+
291	291_MTPAP_nonsense_mutation	MTPAP	GGCACTCTCCTAACACAGACA	GGAAATTTTCTGATGGAATTTCAAGTGA	chr10	30615470	30615558	+
291	291_OSBPL6_nonsense_mutation	OSBPL6	GTTAAAATATCAACTGCTTTCTGCTTAGAT	AGATTGTTTTCTTCCATATATCGTCTCC	chr2	179259011	179259138	+
291	291_SLC9A6_splice_site	SLC9A6	CACGGAGTCTCAGCATAGAACTA	TTCTATTTTGCTGAAAGAAGGAAAAGC	chrX	135095568	135095652	+
291	291_TCAIM_splice_site	TCAIM	ATAGTTAGTATTGTAAAGTATGTATCTCTCTCTT	GCACTTTTCCCATTGTTATCTAACC	chr3	44434307	44434376	+
291	291_USP34_splice_site	USP34	ACTCCATTAGCATAGTCAACAACTTAAA	TTCAGATTGATCTAAATACACAGTCATGTAT	chr2	61448698	61448783	+
291	291_FAM47E_stop_retained	FAM47E	GAATGTAAACGTGCATGTAATAAGACTC	TTAAAAGGAGACAGAGAAATAGCCAAG	chr4	77204560	77204681	+
291	291_ERBB3_missense	ERBB3	GTGTGGATCCCTGAGGGTG	CGGCATACAGAATTTCCTTCACTTA	chr12	56490534	56490656	+
291	291_KIAA1210_missense	KIAA1210	CTTTGGCTTTCTTCCTGGCC	AGATACTGCAAGTTCCTGCCA	chrX	118215323	118215449	+
291	291_MUC4_missense	MUC4	CAGGGCCAGGGTGTCATAG	CACCCCTGTTTTCTACTCACAAC	chr3	195487824	195487930	+
298	298_AC005358.1_start_lost	AC005358.1	TTTCATTTCAACCCTTTAGCTTCCA	CAGTGGCCCTGGTCGTAG	chr17	12626144	12626267	+
298	298_AHNAK2_missense	AHNAK2	AGCTTCACGTCCACCTGG	AAGTGGAGGCCGACGTG	chr14	105418095	105418213	+
298	298_AHNAK2_missense	AHNAK2	TCTGGAAGCCTCATGCCAG	CTGCTGGGATGACTGGGG	chr14	105405837	105405937	+
298	298_AHSP_missense	AHSP	AAACAGATATGTAAATTCTACCCTTTTCTCTA	ACGCTGAACTCCTTCAATCCT	chr16	31539419	31539519	+
298	298_ARHGEF12_missense	ARHGEF12	TGCATTCTTGGCACAGTTCAG	AGAATCCTTTTTCTGACGAGATTTGAT	chr11	120335929	120336050	+
298	298_ASB11_frameshift	ASB11	AACAATCTGTGTCATTCCAAGTATCTT	GAGCATGTCATCAAGCCATCC	chrX	15301582	15301697	+
298	298_ASTL_frameshift	ASTL	CACCGGCCGGATGATGT	TTCCTTTCCCAGGGCTCATC	chr2	96801086	96801163	+
298	298_BCOR_missense	BCOR	CCCTCGCCCACCACAG	AACGCTGGCGAGACCC	chrX	39921320	39921439	+
298	298_BIRC3_missense	BIRC3	CTACTGAAAAGCATAAAAAGTTGTATCCTAG	TGAAGAAGGAAAAGTAGGCTGAGA	chr11	102195484	102195588	+
298	298_C11orf57_frameshift	C11orf57	AGAAAACCAAAAGGAAAAAGAGAGAGA	TCCAATTTGTGCGTTTGTTTGTC	chr11	111953556	111953649	+
298	298_CACNA1D_missense	CACNA1D	GCAGCGTCAGTGTGTTGAAT	GTTCACCACGTACCAGAACTTG	chr3	53785771	53785868	+
298	298_CCDC146_nonsense_mutation	CCDC146	CATCAAACCATTCCAGTACAAATTGG	ATAACTTGGACTGGCAGGGATT	chr7	76888326	76888431	+
298	298_CCNL1_missense	CCNL1	CTCAAGCCAGTTTTCCAGCC	CTGAAGAGAAATCACCAATCTCCATT	chr3	156867240	156867364	+
298	298_CD72_nonsense_mutation	CD72	GCCTGATGAGCCCTCTGTT	AAGATAACGCAGCTGGGACA	chr9	35616088	35616192	+
298	298_CENPE_nonsense_mutation	CENPE	AATGACTTCTTCCCGCAAAGC	TGGAATTGGAAGGAAAGATTACTGATC	chr4	104081835	104081921	+
298	298_CHCHD3_splice_site	CHCHD3	CTAAAACTGTGCTTTCATCTTGTTAAGAA	ACAATATCAGAAAGCTGCTGAAGAG	chr7	132523096	132523200	+
298	298_CSMD1_splice_site	CSMD1	TACCCGGGGTGGCACT	ACTCAGAAGGTCACACACAATTTC	chr8	2964129	2964213	+
298	298_DCHS1_missense	DCHS1	TCCAAGGGCCGGGACT	GCAGGCAGAGAGTGGAGG	chr11	6647415	6647544	+
298	298_DNAH10_nonsense_mutation	DNAH10	AACAAACGGAATCAATGGGTCC	AAGGATTTGACTCTGACTTACCCA	chr12	124354947	124355053	+
298	298_DNM1L_splice_site	DNM1L	TTTCTCAAAGTAAAATATGGTTGATGTATTTTTG	ATCAGCAAAGTCTGGATGTTTTGT	chr12	32886586	32886711	+
298	298_DZIP3_nonsense_mutation	DZIP3	GGCTTGCTCGTCAAAGGC	TCAAACAGAAAGCACCAGTAAGTTTA	chr3	108380772	108380896	+
298	298_F10_nonsense_mutation	F10	CCTTTGCAGTCACACGGAAG	GCCTTGCCGTTGTCAGC	chr13	113795223	113795350	+
298	298_FASTKD2_nonsense_mutation	FASTKD2	GAGCAGCCTTCTGGGAGG	GAAATCATATAATGTCCCATACCAATATGATAATT	chr2	207652811	207652901	+
298	298_FGF20_nonsense_mutation	FGF20	AGGATGCCGTGCAGGTG	TTCCTGTTGCCTCCTGCC	chr8	16859350	16859469	+
298	298_FH_missense	FH	GGAGCCCGCACGAGG	ACAGCCGCCCAGAAATTCTA	chr1	241682969	241683061	+
298	298_GDE1_splice_site	GDE1	ACATCCCGATCTGTTTGTCTCA	TGATTGAGCACATTGGCTAAATCTAA	chr16	19516391	19516500	+
298	298_GHR_frameshift	GHR	AGATTTCTACTTTCCATGGCTCTTAATTAT	TACCTTTGCTGTTTAGAAAATAAGAATACAAATA	chr5	42713528	42713624	+
298	298_GOLGA3_frameshift	GOLGA3	CTCCTCGGCCACCTGC	GCGAGCCATGACTGACCT	chr12	133381368	133381456	+
298	298_HOOK3_splice_site	HOOK3	TGTTTTCCATTAGCCTTATATTTATGTTTGTATAT	CCACAATCTCCTTACCTGATTTCAG	chr8	42837728	42837854	+
298	298_IL6ST_missense	IL6ST	CAAATTCAGGTTTATAACTACCTTTATATACAGG	ATTTTGTCAACATTGAAGTCTGGGTA	chr5	55259952	55260063	+
298	298_IPO7_nonsense_mutation	IPO7	CCATTGTGGACAAAATTGGCTTTT	GCTCTATAGGAGTTGAAAGAAACACTT	chr11	9431536	9431662	+
298	298_KCNA5_missense	KCNA5	CCCTGGAGAACGGCGG	TTGGGCCCATCGCTGAG	chr12	5153332	5153453	+
298	298_KIAA1109_missense	KIAA1109	AGGAAAGCTTGAAAATGTTCGAGT	AGCTGTATCTGTATTACCTATAAGAAGTTTTT	chr4	123109174	123109300	+
298	298_KMT2C_missense	KMT2C	AGGGGCCTAGATACCGATGATA	AATGGTTGGTACCCCTCGAC	chr7	151879137	151879245	+
298	298_KMT2D_missense	KMT2D	CCCACCTGTATTACCTTGAAGAAAG	TCTGGGCTCTGAACGAGAAC	chr12	49436509	49436612	+
298	298_MAT2B_nonsense_mutation	MAT2B	GTAATGTCATGTAAACATTTAATAGATTTGTCTTC	TCCTCTCTGTAAGGTGGATTTGTT	chr5	162940801	162940923	+
298	298_MYH7_missense	MYH7	CGGCGAGCCTCGGAC	CTACTTCAAGATCAAGCCGCTG	chr14	23894047	23894161	+
298	298_NFE2L2_missense	NFE2L2	TTCATCTTTCAAATGATCTAAATCTTGCTC	GGGTAAGAATAAAGTGGCTGCTC	chr2	178095725	178095819	+
298	298_NRXN2_nonsense_mutation	NRXN2	GAAGGGCGGCTCGTACTT	CGAGATGCAGGTGGCCA	chr11	64480646	64480746	+
298	298_OBSCN_missense	OBSCN	CAAGATCCTCTTCTGCAAGCAG	CCCAGGAGCTCACCGC	chr1	228400371	228400485	+
298	298_OR10R2_missense	OR10R2	GCTGGCCCTCTTTGTAGTTTTT	GAGAATGCCAAGGAAGAAGTACATT	chr1	158449798	158449925	+
298	298_OSMR_nonsense_mutation	OSMR	TTCCAGCACCAGCCAACA	AGATGACTATTACAGAAGCAGGAGAA	chr5	38919035	38919146	+
298	298_PCLO_missense	PCLO	CCCTTCTTGCACTGTCTTTGG	CAGAAACATGACTTACTTAAATCTCAAGTAC	chr7	82595239	82595326	+
298	298_PIK3CB_missense	PIK3CB	GACTAGATCTCACCGAAGATCCAA	GCAGTTTGTTTTCCCTTAGATTTACG	chr3	138400795	138400906	+
298	298_PINLYP_frameshift	PINLYP	GACTGCTACTCCGGCGTT	accACACACCACGGGC	chr19	44085410	44085539	+
298	298_PIWIL4_frameshift	PIWIL4	TTTACTTATTAATCTTGCATTTTATAGCAGTATGA	TCATTTCTCTTCTTCTTTAACAGACTAACA	chr11	94326656	94326754	+
298	298_PRODH2_splice_site	PRODH2	CAGCTCCAAGGAGGCTCC	ACCACCCCGCCTACCA	chr19	36302902	36302977	+
298	298_PTPN2_missense	PTPN2	GCACACAAACCCACAAGTACTTA	TCATAGAGTGGCCAAGTTTCCA	chr18	12859138	12859224	+
298	298_PWP2_nonsense_mutation	PWP2	AGGCTGGCCTCCCACT	ATCCAGTCCCCCGAGCTAT	chr21	45538607	45538697	+
298	298_RAD21_missense	RAD21	AGGCATAGCTGACTCATCTATGTT	CTGTATGACCTATGTTTTCTCTTCATATGA	chr8	117864249	117864375	+
298	298_RB1_frameshift	RB1	ACATGTAAAGGATAATTGTCAGTGACTT	GATCCAAAAATAATCTTGCATCTAGATCTTTAT	chr13	48941589	48941705	+
298	298_RNF10_nonsense_mutation	RNF10	AGATATCTCTCTCACTTGCCACTC	GAACATCTCTAGGGTTTCCTTAGAGA	chr12	121002892	121002988	+
298	298_SLC14A2_stop_retained	SLC14A2	TGTCCCAGGAGAGAAACAGAAG	GATCTGGACGGCGTGCT	chr18	43262419	43262541	+
298	298_SLC38A1_splice_site	SLC38A1	ATTGGCCCATATTTAAATTAAAAACATTTTAGTT	CTCTGCCATAAAGTTTCTAATGGGAA	chr12	46600874	46600979	+
298	298_SLC4A7_frameshift	SLC4A7	AGTCAACAGTACTATTTTCTCTGCTTC	GGTATTTTGGCCTCTCCCCA	chr3	27465535	27465644	+
298	298_SSRP1_inframe_deletion	SSRP1	GACTGGGCCATGTTCTCGA	TGGGATCGCAAGGCTGAG	chr11	57094873	57094985	+
298	298_TMEM66_frameshift	TMEM66	AACAGCTTATAGACTACAAACGCG	ATGAGTGGATTGATTACCATTGTGG	chr8	29927279	29927341	+
298	298_TPR_missense	TPR	CTTTCTTAAAGCTTAGTATACCTACCTGG	ACAAAGGGTTGAACTTTTAGAAAGAGA	chr1	186312432	186312533	+
298	298_TRIM71_nonsense_mutation	TRIM71	TCCTCCGGGCTGGGTT	GAGGAGAGCGGCGCC	chr3	32859552	32859652	+
298	298_ZNF221_nonsense_mutation	ZNF221	CTAACCAGGTCTCAAAACTCCATAAG	TACAACGGTAAGGTTTCTGTTGC	chr19	44470050	44470171	+
298	298_ZNF462_nonsense_mutation	ZNF462	CCACGACATTGATGCGTATTACA	CCGCCGGAGTTCCTCG	chr9	109691349	109691479	+
308	308_ASXL1_frameshift	ASXL1	AAATTACCCCGAGAGCCAGG	GTTTAGAAAGCTTCCCATAAAATGCC	chr20	31024748	31024854	+
308	308_BRCA2_missense	BRCA2	TAATCACTTCTTCCATTGCATCTTTCT	ATGATAAATTCTGTATCTCTTTCCTTCTGTTA	chr13	32953842	32953963	+
308	308_BRD4_missense	BRD4	GAAGGGCCAGGCGTAGG	GGACGTGCCCGACTCTC	chr19	15375298	15375428	+
308	308_BRD9_splice_site	BRD9	GGCCGTGTGTTTTCTTCCTC	TCATGTCGATGAAGTCCTATCCC	chr5	870519	870647	+
308	308_CD163_missense	CD163	AATGCGACGAAAATGGCCAA	TTTTCGATAAGACATGATCATATCTCTTGATA	chr12	7635282	7635405	+
308	308_CELSR1_silent	CELSR1	CGAGAAGGTCACGTTCAGGA	CTGGCCCTCTTCGTGGAG	chr22	46859997	46860117	+
308	308_CRYGD_missense	CRYGD	CTGGAGGCCCGAGTAGTTG	CAGGGCCGCCACTATGAA	chr2	208988922	208989051	+
308	308_DNAH11_missense	DNAH11	CTTTAATTAGGTGACAGCCATTCAGA	GTATTGAGTGCAGCTGTAGCAG	chr7	21824034	21824148	+
308	308_ESR1_missense	ESR1	AGTAGTCCTTTCTGTGTCTTCCC	CGTCCAGCATCTCCAGCA	chr6	152419835	152419949	+
308	308_GRM6_nonsense_mutation	GRM6	CGATGTCCACCATGGCCT	GACTTCTTCTCCCGGGTGG	chr5	178418966	178419027	+
308	308_GSPT2_missense	GSPT2	ACAATGTAGAAGTTCTTGGAATACTTTCT	AATCTCTTCTTCTTCAATTCCCTTCAG	chrX	51488124	51488231	+
308	308_HIST1H1D_missense	HIST1H1D	CTTGAGGCCAAGCTTGATACG	TCTGGCCGCGCTTAAGAA	chr6	26234903	26234985	+
308	308_HIST1H3F_missense	HIST1H3F	CCTCCTGCAGCGCCAT	CTGAGCTACTGATTCGCAAGC	chr6	26250547	26250658	+
308	308_HSP90AB1_missense	HSP90AB1	agtctgtcttggaaagagcaaaaG	GAAGGGTCTGTCAGGCTCTC	chr6	44217066	44217154	+
308	308_LCE2D_missense	LCE2D	AAAGAGTTTCATTATTATCTTTTAGGTTGACTAAA	GAGGACATTTGGGAGGGGG	chr1	152636535	152636633	+
308	308_LRBA_missense	LRBA	AATATCAAGCGGATCTGAAGGAGA	ACTCCTTCTCAACTACTCATAGAGC	chr4	151246902	151247017	+
308	308_LRP1B_missense	LRP1B	TCATCTTGCCCATTACATCTTAAGTTT	TCTCTCCTTCTATGTTCTAGACACAC	chr2	141201930	141202038	+
308	308_LRP1B_missense	LRP1B	TCTGTGTCAGACCAATAGAGGTTT	CTTTTAAATTCTTGTTTTGTAGGTAGTTCATAAC	chr2	141243016	141243115	+
308	308_MASTL_nonsense_mutation	MASTL	TGATGAGTTGGAATGCAGTTGAAA	AACCTTTCGTCTCAATGGCATTT	chr10	27458900	27458966	+
308	308_MED13_nonsense_mutation	MED13	GGATGATGAAGATGAAGTTGAAGCT	GCCATATCTACTTCAGTTGCCAC	chr17	60042581	60042650	+
308	308_MYH7_missense	MYH7	TGGTCTGCGCTTCTAGCC	GATGGGAGGGCAGCCAG	chr14	23902856	23902982	+
308	308_NCKAP5_missense	NCKAP5	CTACTCAGAGCTGGAAGTCTACTC	TCAGGAAAATGTGGAAAAGGGC	chr2	133539818	133539944	+
308	308_NEB_nonsense_mutation	NEB	CACGATGGGGATGGCGT	CCAAATTTAGAGTCTGTACAAACTTGC	chr2	152492773	152492858	+
308	308_OBSCN_missense	OBSCN	TGACCACCTGGCCCCT	CTGCATAGTGTGGGGCTGA	chr1	228557854	228557971	+
308	308_OLIG2_missense	OLIG2	ACAAGAAGCAAATGACAGAGCC	ATCCATGGCGATGTTGAGGT	chr21	34399459	34399557	+
308	308_PANK4_silent	PANK4	GCTGGGACCTCGTACTTGAA	CACAAACTACCACGCAGCC	chr1	2440292	2440415	+
308	308_PIGR_splice_site	PIGR	AGGGGTGGAGCTTGGAGA	CAGGAGAAGTCGGCCTGAG	chr1	207113794	207113922	+
308	308_PIK3C2G_missense	PIK3C2G	TATAATTTTGTTACTGAGAAGTAAAGTAATTGTGT	CCTGGATGCTCTGCAAGGA	chr12	18576831	18576954	+
308	308_PIK3CA_missense	PIK3CA	CGAGAACGTGTGCCATTTGT	GTGTTTTTAATTGCTCGAGCTCAC	chr3	178948072	178948188	+
308	308_POLA2_nonsense_mutation	POLA2	ATGTCCTCGGCTGTGTCTG	GCTCTGCCTCTCTGCCC	chr11	65064591	65064707	+
308	308_PTEN_nonsense_mutation	PTEN	TCTGCCAGCTAAAGGTGAAGATATA	CTACTTTGATATCACCACACACAGG	chr10	89717624	89717741	+
308	308_RGAG1_missense	RGAG1	CGCACAGTTAACAATGGCCA	CTCAGTGGCGTGGACATCT	chrX	109695236	109695350	+
308	308_RP11-105C20.2_missense	RP11-105C20.2	AAACTATTGGAAAACTCAAAGATTGTCG	CAACTGGACTTTCAATCACACATATTTT	chr16	59773706	59773828	+
308	308_SH3BP4_missense	SH3BP4	GGTGCGAGGATTCCAGCT	GCCTCCTGGTCGTCCTTC	chr2	235951086	235951209	+
308	308_SLC22A9_nonsense_mutation	SLC22A9	TCAACTGTTCAACCTCAATGGC	CAAAGATTGAGAGAAAAACAGTCTGAAG	chr11	63137511	63137610	+
308	308_SPTLC1_splice_site	SPTLC1	GCCTGTAATCCTTTCTGAATAGCAA	ATGTTGACAAGACCCTTTAAACCC	chr9	94821548	94821641	+
308	308_SUFU_missense	SUFU	AGGAGAGAGTTGACAAAGGCAT	ACACTTGGCACTGACACCA	chr10	104356894	104356959	+
308	308_TBC1D12_missense	TBC1D12	CTTTATGAAATCTTCCTCTCAAGAGCA	AAATCACACCTTCTGTATCATTCTCTG	chr10	96267025	96267113	+
308	308_TRIM47_missense	TRIM47	GCCGTCCCGTACAGCAT	GACGCAGCTTCTCCGTCT	chr17	73870779	73870904	+
308	308_ZFYVE9_nonsense_mutation	ZFYVE9	AACTGTTATACATGGACAGAAAGGAAG	TCAATAACTATGAAATCAACCTGTTTTAATACTT	chr1	52729478	52729580	+
308	308_ZSWIM6_nonsense_mutation	ZSWIM6	AATAATAGCTGACACGGCTTTCTG	CTGCCAGTGGAGATCGCA	chr5	60821585	60821694	+
315	315_ACTL6B_missense	ACTL6B	CTAGGATTTGGAGAGGAGACTGG	CAGATGAGGTGGGGGCG	chr7	100253393	100253505	+
315	315_ADRBK2_splice_site	ADRBK2	TAGAACACGTACAAAGTCATTTATCCAA	TGTCACCAAGGCCAAGTGT	chr22	26059615	26059733	+
315	315_AFTPH_silent	AFTPH	GTGTTTTGATGCAGACAGCTTTATTAA	GAAGTAACTTCCTCTTCAGCATCAG	chr2	64794681	64794781	+
315	315_ALKBH3_frameshift	ALKBH3	AAGAATACCACTCTAGAGAACCGAG	AAGCTTCTCTCTCAAAGCTCTGA	chr11	43941480	43941585	+
315	315_ARID2_missense	ARID2	GCTTTAGGATCCTTTTCCACTGTATT	TAGCTGCATGTAACTCAATGAATCAA	chr12	46215201	46215318	+
315	315_ATM_splice_site	ATM	TAAATGTTGTATATCATGTGTGATTTTGTAGTT	GCTAATTCATCCAACTCCAGCTC	chr11	108200858	108200985	+
315	315_CACNA2D4_inframe_deletion	CACNA2D4	GTGCCGGCTACCTTTGTTG	GCTCACTTCAGCAACCTGC	chr12	2017029	2017113	+
315	315_CARD11_missense	CARD11	TGGTCCTCGTCCACCCA	GTGGGGCAGCGTAGAGG	chr7	2946278	2946365	+
315	315_CCDC151_nonsense_mutation	CCDC151	ATGTCCCGGGCATTGAGG	CCATGGAGGCTGAGGTGG	chr19	11537272	11537357	+
315	315_CDC73_missense	CDC73	AAGAAAAGACCAGATGCAACCAG	TATCTTACCAGTCTTGAGGCATAAGT	chr1	193202188	193202292	+
315	315_COL5A1_missense	COL5A1	GAATACCCCTACTACGAAGACCC	GCTCAGCCCAGACCTCG	chr9	137620554	137620666	+
315	315_DHX29_nonsense_mutation	DHX29	TTAAAACTACCAGGAATATAATGAAGATGAGT	GCAGTATTGATCTTTTTACCAGGACT	chr5	54570403	54570527	+
315	315_DNAH11_missense	DNAH11	TACAGAAACGTTAGACAACTACAATGAA	CTCACACATGTTGCATGGCA	chr7	21784603	21784686	+
315	315_DYNC1H1_missense	DYNC1H1	TGGAGCCCCTACGCAATG	ATCTGCTCCACCTCGTTGG	chr14	102499633	102499715	+
315	315_EPC1_splice_site	EPC1	TCTAATTAGTTCATCATCTTCTTTTAGCAGTA	CTTATGAACCTTGTATGTGTATTGTATGAAAA	chr10	32582065	32582177	+
315	315_ESRRB_silent	ESRRB	CCCAGTGGCTCGTCCG	GCAAACATGGGTGGCGAG	chr14	76905798	76905884	+
315	315_EXT1_missense	EXT1	CCTTGAATACCAGCATGTACTTCC	TTCTATTCCCCTCTTTTCTAAGGATCA	chr8	119122483	119122590	+
315	315_FAM175A_missense	FAM175A	CTTTTCTCAATTTCTCGTTTTAATCTGTTTAC	TGAAATATTACCTATGCCCTTAAATTACTTTATTT	chr4	84384672	84384801	+
315	315_FBXL5_splice_site	FBXL5	CAATCTCTCTTTCAGTTGTTTTGCATAA	CACATTTTAAACTTCCTGGGACCA	chr4	15642458	15642586	+
315	315_FIP1L1_missense	FIP1L1	CAGCAAGCAGTGGGACTATTATG	TCCCTCTCTCTCTCTCTGGTG	chr4	54319141	54319264	+
315	315_GATA3_frameshift	GATA3	CTCCAGACACATGTCCTCCC	GGTGGTGTGGTCCAAAGGA	chr10	8115841	8115957	+
315	315_GATA3_missense	GATA3	GGGCCCCTCTCCGTCTA	CGTCCTTCGGCGGGG	chr10	8100407	8100507	+
315	315_GNLY_splice_site	GNLY	AGGAGAAATCCTGCCCGTG	GGAAAGGAGAGGGACTGTGG	chr2	85922505	85922592	+
315	315_GPBP1L1_nonsense_mutation	GPBP1L1	TTGATGACAGCCTTCCTCCC	TTCATAGGTTGCTTATATTACTACAAAGGAA	chr1	46096221	46096347	+
315	315_HAX1_frameshift	HAX1	ACTTCGGCTTTGATGACCTAGT	AAACCACAGGTTGCCCCTTA	chr1	154245990	154246109	+
315	315_HECW1_frameshift	HECW1	CATGGACCTCAGGGGCG	GATGGAATAGTAGGAGCTGCTGA	chr7	43351483	43351604	+
315	315_HMCN1_nonsense_mutation	HMCN1	ATTTGTGAAGCTGAAAACCAGTTTG	ATTCAATTGATCTTACCAAGTCCGG	chr1	185950138	185950221	+
315	315_HSP90AA1_inframe_deletion	HSP90AA1	TTGTTGAGCTCTTCTTGATCGATG	AAGACAAACCTGAAATTGAAGATGTTG	chr14	102551123	102551241	+
315	315_HTR1A_missense	HTR1A	TGCTCTTTGGAGTTGCCCA	AGGCTGGGGGTGCTCT	chr5	63256635	63256738	+
315	315_LEP_stop_lost	LEP	AGAGGTGGTGGCCCTGA	TTCCCTTAACGTAGTCCTTGCA	chr7	127894737	127894859	+
315	315_LHX8_missense	LHX8	TATTTACCTTCCACACCTCTATTTAATGTAG	CATGCCAAGTGATAGACATTCCC	chr1	75608771	75608895	+
315	315_LRRN2_frameshift	LRRN2	CAGGGCATAGTCGGAGATCTC	TCATGATTGGCGGCAACAAG	chr1	204588421	204588540	+
315	315_MATR3_frameshift	MATR3	CAATCCCAGATGAGTATAGAATTGGAC	AAAACCTAAGAGTTTGTTTTGAGGAGA	chr5	138661300	138661413	+
315	315_MGARP_frameshift	MGARP	CTAAGTGGATGGAAATTAGTGCCTC	ACACAGAACATAAAACAAATTTGAAAGAAAAA	chr4	140189760	140189885	+
315	315_MGAT3_silent	MGAT3	TCAACGCCATCAACGTCAAC	ACACCACAAAGGCGTCCA	chr22	39883977	39884064	+
315	315_MTMR8_start_lost	MTMR8	TGTCAGCCTCGCTTAACTCTT	CTAGACCGGTGGCGGC	chrX	63615190	63615306	+
315	315_PABPC1_missense	PABPC1	GTCTTTCTGAACTGACAAGGTGG	GTCAGGAACCTTTGACTGCTTC	chr8	101717778	101717882	+
315	315_PDS5B_missense	PDS5B	GTGTTTTATTTTAGAGCAATGATAATGAGGA	CAAAGTGGCTTGTTTTGAGAAGC	chr13	33249966	33250078	+
315	315_PKD2L2_nonsense_mutation	PKD2L2	ATTAATGATACCTATTCTGAAGTGAAAGCT	AGAATTCTAATTAGGAAAGAAATTTGACTTACC	chr5	137259126	137259242	+
315	315_POLD1_missense	POLD1	CTGTCTTACCCTGTGACCCC	ATGTGGCAGCAGACAGAGAA	chr19	50905010	50905140	+
315	315_PPP2R1A_frameshift	PPP2R1A	AACCTCTCAGCTGACTGTCG	GCAGGCTCGGATCCACTT	chr19	52719267	52719372	+
315	315_PRKCQ_missense	PRKCQ	CGGATGCTCCCAGGCC	AATTCAAGAAAACCAATCAATTTTTCGC	chr10	6520989	6521114	+
315	315_PTPN22_frameshift	PTPN22	CTCCAGAAAGTCAAAAGAAGTGCT	ACAAAGGACAAAAATGGAAATCAAAGAA	chr1	114380875	114380999	+
315	315_RAD50_missense	RAD50	ATGAGAAGGTCTGTGCTGGG	GCAGAACGTTTCAGCCAGG	chr5	131976317	131976411	+
315	315_RAD51AP2_missense	RAD51AP2	ATTTTCACATTTAGTCTTGCAATTATTTATAATCC	TTACCAGGCTGGAAAAATCTCAAAA	chr2	17698416	17698526	+
315	315_RLF_missense	RLF	ACCCAGTTTGGATGGATTTAATATGTT	GGAACCGGTGCATTTTCTTCA	chr1	40701633	40701717	+
315	315_SH3RF2_missense	SH3RF2	ACACCTCCCATCCCACCT	GACGGTCATCTCTGGGCC	chr5	145442040	145442135	+
315	315_SIPA1L3_missense	SIPA1L3	GCCCCTCTTCCGCGAG	ACTCGTTCAGGATGTCGAAGAA	chr19	38572792	38572878	+
315	315_SPATA13_frameshift	SPATA13	AAGTCCTCGCTCTTCTGGC	AAGAAACAAAGACAGTTCTTCTCTTGA	chr13	24876857	24876971	+
315	315_SUPT20H_frameshift	SUPT20H	CTGACCTGCTTTTCTTTCCTTTCT	TTCAAGAGGTATTCCAGATCCTCTC	chr13	37605908	37606028	+
315	315_TAS2R1_missense	TAS2R1	GCAAGCCAAAGTTCCAATTCATTTATA	TATCTTCTTCATAGAATTCATCATGTGTTCT	chr5	9629857	9629938	+
315	315_TEK_splice_site	TEK	TGTGTGCAACTGGTCCGT	CCTCCCACCCAGCTCATG	chr9	27192542	27192666	+
315	315_TSC1_missense	TSC1	GAGCTCGTTGACCTCCCC	GTCGGATTTTTCACTTTGCTCATG	chr9	135776143	135776260	+
315	315_TTN_frameshift	TTN	TAGTACTTTAAACCATCCTAGGCTCTT	AAGATTACCAAGAATTCGATGACTGTT	chr2	179418785	179418908	+
315	315_VIM_missense	VIM	CAACAGTTTGCTGACCTCTCTG	GAGGGACTGCACCTGTCTC	chr10	17276685	17276787	+
315	315_WAC_nonsense_mutation	WAC	ACAAGCAGCAAGGTCATGAAC	CAAACAATGCAGTGTACCATCATTAAA	chr10	28903562	28903678	+
315	315_XIRP2_missense	XIRP2	CCCCCACCTGACGTACTTC	TTGCTTGGAATATACATCTTTGGGG	chr2	168099264	168099378	+
315	315_ZNF786_start_lost	ZNF786	CCCGCTTACCCGAGGC	TCGGGTTTGCCAGGGC	chr7	148787705	148787768	+
323	323_CDH1_nonsense_mutation	CDH1	GCTGATCCTGTCTGATGTGAATG	AAGGTCTGCATCAATGATGTTTATGA	chr16	68855937	68856049	+
323	323_MYCL_nonsense_mutation	MYCL	TTGCAAGTATTCCAAGGCCTTG	AGAGGCGGAATGACCTGC	chr1	40363145	40363264	+
323	323_ARL13B_nonsense_mutation	ARL13B	TAGTAGAAAATTATAAGGAGGCATTAACACA	AAATAACTAGATTTATTACCTGATTCCAATGATG	chr3	93762006	93762103	+
323	323_NEB_nonsense_mutation	NEB	ATTCAGGCCTCTTCCTTTGACT	TTACATTCACCCTGTATGTTTATTACCTAG	chr2	152370156	152370283	+
323	323_GRXCR1_missense	GRXCR1	ATGTCCATGTTTCGAAACTGCTT	ACAACGCTGAAGACCATTTTCAT	chr4	43032455	43032539	+
323	323_NCSTN_missense	NCSTN	GACTTCTATCCCCTAGGCATGG	TTTTCTGAGAAACAGGATCTGTGTG	chr1	160322877	160323007	+
323	323_ATP6V1A_frameshift	ATP6V1A	GGCTTCTTTGGCAGAAACAGAT	TCAATATAGCTTACCTGTCATAAGGAGTA	chr3	113522428	113522538	+
323	323_DCAF6_frameshift	DCAF6	CACTGAGAGTGCTACCAATGAAAATA	ATCACTGTCATCTGTGTCCTGAA	chr1	168014282	168014412	+
323	323_CMTR2_inframe_deletion	CMTR2	TGAGAAATGATTTTCCCCGCTTTAT	TGATTTGAAGAACTCCCTAAATGAAGTAA	chr16	71319521	71319632	+
323	323_L3MBTL1_inframe_deletion	L3MBTL1	GCCCTTCCTCAGGTCAGTC	TCCTCTGATGGGCTCTGGTA	chr20	42143919	42144033	+
323	323_MUC16_inframe_deletion	MUC16	ACTGTTCAATTGTGCCTGTACTG	AAGAAGTCATTTCTACAGGCATAACC	chr19	9085867	9085984	+
323	323_TRAM2_nonsense_mutation	TRAM2	GCCTGGCTGGTAGTCTGG	GGCACTGGCGGGAATACT	chr6	52369406	52369481	+
323	323_ATP1B4_missense	ATP1B4	TAACTACACATCCCCCTTGGTG	TGATGACATCATTTATGACGCCTTT	chrX	119513329	119513439	+
323	323_PLEC_missense	PLEC	TGACATCTCCTTGCCCGTC	CTCTTGCCGCTGAAGGAGA	chr8	144991529	144991637	+
323	323_RYR2_missense	RYR2	CAGAATTTCAAAAGAGAAGAGCAGAAC	TACCTTTGACATCTTTGACTTGGTATC	chr1	237875041	237875140	+
323	323_TPR_missense	TPR	AGACTCTGAATTAAGTTCTGGTTGTTAG	GTATAACATAAAGTTACATTGGACTTCAAACT	chr1	186307330	186307459	+
323	323_TYMS_missense	TYMS	AAGAGCTGTCTTCCAAGGGAG	GTCCCCTTCTTCTCTGGTGG	chr18	662161	662256	+
323	323_PTEN_frameshift	PTEN	GCGTGCAGATAATGACAAGG	CAACAACCCCCACAAAATGT	chr10	89720769	89720909	+
328	328_TP53_splice_site	TP53	CAGGGTGGCAAGTGGCT	GCATGGGCGGCATGAAC	chr17	7577475	7577556	+
328	328_DMD_missense	DMD	TTGGAAAATGTCAAGTTAGCCATTTTAG	TCATTTTAAGCAAGTCTTTTCTGATGTG	chrX	32502994	32503091	+
328	328_FGFR2_missense	FGFR2	CAAGGGGCTTCTAGAAGGAAGT	AACGTTCAAGCAGTTGGTAGAAG	chr10	123243183	123243269	+
328	328_RYR2_missense	RYR2	GGCAACGGCAGCTTACAC	ACTTCCTGAGCTGATTGGGG	chr1	237550592	237550667	+
328	328_SLC17A5_frameshift	SLC17A5	GTGTCAAAGTCCATACCTGATTTCTTA	TGGAATATTTTGGTTTCTTTTGTGGATC	chr6	74345088	74345216	+
328	328_ZNF521_missense	ZNF521	TGTAATTCCCTTTAATGAGCTCAGC	CGACATTTGTGGGGCAGC	chr18	22805090	22805218	+
328	328_EP400_missense	EP400	TGCGCCATCACGAGGAG	CTGTTCAATATTCGACCAAAAGCAC	chr12	132474524	132474649	+
328	328_FMO2_missense	FMO2	TGCGTAATTATCACTAATTATTTTATTTGATCCT	GGAAAGTCACTGAAACAGGACATT	chr1	171162435	171162559	+
328	328_EVI5_missense	EVI5	AAAGTTCACGAAGTCTATAATCTTGCA	CATTGGTTTATTTGTGTATCAGAGAACATTA	chr1	93163475	93163604	+
328	328_ANKRD45_frameshift	ANKRD45	TTCTCCCAACGATGTCTTCTTCT	GGGTTTGCAGAAGATATTTGAGGAT	chr1	173628322	173628411	+
328	328_CDCA5_frameshift	CDCA5	GCATGGGCCACGATCCT	GGCCCCTCACCTAATGTTGA	chr11	64850963	64851067	+
328	328_CSMD3_frameshift	CSMD3	CAAATTAAAAATCTGTACCTAGGCATCTG	ACCTGCGACTTGGGATTCAT	chr8	113314003	113314112	+
328	328_GIGYF2_frameshift	GIGYF2	CATTCCAACCTGCACACCAG	GCCCACTGGTTAGGAGGAC	chr2	233709078	233709152	+
328	328_MED9_inframe_deletion	MED9	CCCGGCATCCACCTGAG	CCTGACTTGCTCCCGGAG	chr17	17394680	17394746	+
328	328_CNTNAP5_nonsense_mutation	CNTNAP5	CGGCATCATGACCCGGT	GTCAATTTCATTTCTGAAGGAACTGTC	chr2	125671708	125671820	+
328	328_PCSK6_nonsense_mutation	PCSK6	GTCTGATGCCCAGCGACT	CACCGAGCCTCCTCTGTG	chr15	101938718	101938806	+
328	328_FAM217A_splice_site	FAM217A	ATCGTATGTTTTATGAATACCTTAAAACCAAA	AAAAGGGGGTTTGTTTTGAATATAATCAG	chr6	4074631	4074761	+
328	328_CHD2_missense	CHD2	GCTTCTTTGGTTTCCTTTTACTCTTTAG	AGGCCTCTGGACGAAATGG	chr15	93557897	93557983	+
328	328_CHEK2_missense	CHEK2	TTTTATTGGTACTTACTGCCTCTCTTG	AGGAAAACATGTAAGAAAGTAGCCATAA	chr22	29107880	29107971	+
328	328_DNAH11_missense	DNAH11	ATTCAATTTTTGTTATATTTCCAAAGCAATCAT	CGGGTGTCCATAATCTTCCTTTG	chr7	21939571	21939698	+
328	328_DNAH5_missense	DNAH5	TCTGAAGGAGTGTAATGGGAAACT	TTGATTTCATGGATGAGCTGATGG	chr5	13719056	13719173	+
328	328_FANCE_missense	FANCE	AGCCTCAGCAATGCTACTGT	TGTCCTTGGCACTCTGAGTAC	chr6	35426169	35426254	+
328	328_LRIG3_missense	LRIG3	AGATCACATACTATTTACTGTAAGCTTGG	TTGCCAGTGAGGGGAAATATCA	chr12	59274351	59274446	+
328	328_LRIG3_missense	LRIG3	CAGTGGCCCATCCGTCAT	GAAACGTGCGCCTCAGTG	chr12	59271295	59271385	+
328	328_MROH2B_missense	MROH2B	GTTCTCCCTTGCCTCAGAGAA	TAGGAGCATGGCAGTGTGG	chr5	41005620	41005750	+
328	328_PRKDC_missense	PRKDC	GCTTTGTGTCAGCAAGTAGACTAATA	ACAAATGTGTCCTGTTTTTCTTTTCC	chr8	48793993	48794116	+
328	328_RELN_missense	RELN	AGAACTCCATCTATGTCAGAATTTATGAAA	TAGTTATTCAGACCCCAGCATCAT	chr7	103341305	103341434	+
328	328_RELN_missense	RELN	ATCTAAGTGAAAACTGGACATACATTGT	AAAGTTGCTTAACGTATATGTTTTTATTTTCAG	chr7	103198423	103198529	+
328	328_ROS1_missense	ROS1	CAGCCAACTCTTTGTCTTCGTT	TTTCCTTTATAGTCTGGCATAGAAGATTAAA	chr6	117642476	117642569	+
328	328_STAG1_missense	STAG1	AGTGTAAAGGCAGACTTACCTTCT	AAGATGATAGAATGTCTGTGAACAGTG	chr3	136067980	136068101	+
328	328_ZNF620_missense	ZNF620	GCCAGAACTGAGAAGGAAGGA	CTAGGCTGCTCCCAAAGTCA	chr3	40557358	40557485	+
330	330_TP53_nonsense_mutation	TP53	GGAAACCGTAGCTGCCCT	CTACACCGGCGGCCC	chr17	7579358	7579448	+
330	330_FAM183B_nonsense_mutation	FAM183B	TTCCTCGTAATCCTGTGAACCTT	GTGGTCACAGATGAGGTCCAT	chr7	38725453	38725581	+
330	330_MPDZ_nonsense_mutation	MPDZ	AACTGGGCTTCAAATGATACTTACTTTA	CTACCATCAGTGTAACCAATGCC	chr9	13168340	13168437	+
330	330_CNTRL_missense	CNTRL	CTTACTCTTCCCTTTTCTTTAATACAGGT	GGACCATGCTTCCTTGGAGTA	chr9	123921105	123921223	+
330	330_FBXO11_missense	FBXO11	CCCTGGTTTTGATGCATGAGTT	ACAAAATTCATGATGGCCAGCA	chr2	48047451	48047538	+
330	330_IFNGR1_missense	IFNGR1	TGGAATCGCTAACTGGCACT	GCTGTGCATTTTCACTGTTTTCTT	chr6	137524753	137524857	+
330	330_GPR149_nonsense_mutation	GPR149	TAGAGAGGCCCTGGCATAAATAC	ATGAGCGTCCTGTCGGTG	chr3	154147049	154147167	+
330	330_ZCWPW2_nonsense_mutation	ZCWPW2	GATTCAGCCAAGGTTGATCATGAT	ACACTGATGAAGCTGAGACTCTT	chr3	28454700	28454820	+
330	330_ACER1_splice_site	ACER1	GCAAAGCAGACGGTCACTG	GCCCCTGGTCCCCCT	chr19	6307207	6307329	+
330	330_TRPV4_splice_site	TRPV4	CTCCATCAGCCCCCGTG	TGCTGGACATCGCGGAG	chr12	110240751	110240870	+
330	330_SREBF2_frameshift	SREBF2	AGCACACTGGTTGAGATCCAT	GCTCAGGGGAGGTTTACAGAA	chr22	42280937	42281056	+
330	330_ALPK2_missense	ALPK2	ACTGATGGTGGGCTCTTCG	GGCAGATGCTGTTGTGCC	chr18	56203452	56203579	+
330	330_AR_missense	AR	CCCATTGGCCGAATGCAAA	TCGCCTTCTAGCCCTTTGG	chrX	66765842	66765956	+
330	330_EPHA5_missense	EPHA5	ATAACTAAATTATTCCCCAATCCTACCTTC	AACCAGTGATGATCGTGACAGA	chr4	66218733	66218818	+
330	330_GPS2_missense	GPS2	AGAAGGCCGGTTCCATCTG	GTGACCTGACCACCCTAACAT	chr17	7217359	7217479	+
330	330_MLLT4_missense	MLLT4	CCGCCCTGACCATCCAG	GAGCACAGCCCCGAATCT	chr6	168315907	168316004	+
330	330_MROH2B_missense	MROH2B	TGCTGTTCACAAGCAATAAAGTCT	AATGTGGCTTGTTTCACAAAAAGAG	chr5	41018395	41018524	+
330	330_MSH2_missense	MSH2	TAAAACAGAATATGAAGAAGCCCAGG	AGGTGACATTCAGAACATTATTAGTTCTATTA	chr2	47698139	47698240	+
330	330_OR1S2_missense	OR1S2	TAAACAACACAAGCTCATTGATCATTG	GCTCTTCTGTGACCACAACAC	chr11	57971013	57971117	+
330	330_ANO2_missense	ANO2	TGGAGGCAAAGTTCATCAGGTA	CCTGATTGTCTCTACTCTCCCG	chr12	5756903	5757000	+
330	330_BBS4_missense	BBS4	GCCCTACGACTTCCGCTT	GGCAACTAAAGAGAATCTCGGC	chr15	72978493	72978620	+
330	330_CD1E_missense	CD1E	ATCATCTAGCAGCAGAGGAGC	AGCCATGAGTCTGCAGGTC	chr1	158324187	158324307	+
330	330_USP42_missense	USP42	TACGATGTCAGTTTCTAGTAAAGTAACAAA	CAGAGGACTCGGCGCC	chr7	6189536	6189664	+
330	330_ARSB_missense	ARSB	AGGGAAGTTTGCTAAGCTAAGGA	TTCCAGAATATTCAGCCTTTAACACAT	chr5	78077645	78077755	+
330	330_HERC2_missense	HERC2	CAGAAGGCCCGAGTCCAG	CTGCACCACCTCTCCGAG	chr15	28369226	28369314	+
330	330_CARM1_missense	CARM1	GCCTCCAGCCCTGACG	GAATCAGGTTGTTGTGGCCC	chr19	11031690	11031797	+
330	330_RASAL2_missense	RASAL2	TGAGGTGGATCGTTGTGGAG	ACCCAGTGCGTCATGAAGAT	chr1	178414678	178414799	+
330	330_CMA1_missense	CMA1	CTTTATAACCTCAAGCTTCTGCCAT	GCCATCACTGTCGCTCCT	chr14	24975734	24975853	+
330	330_PAPPA_missense	PAPPA	AAAACCAGCATTAAGGACTGTGG	CTGCTGGCTGTCCGATGA	chr9	119065094	119065221	+
330	330_TRIOBP_splice_site	TRIOBP	TTCTCCGAAGACAGTCCAGC	GCTTCTAGCGGGAGGGAAG	chr22	38129381	38129491	+
330	330_GUCA2B_nonsense_mutation	GUCA2B	CTGCCCAGGGACCATCG	CTCAGAGGCAGCCGGTAC	chr1	42621197	42621268	+
330	330_KCND1_nonsense_mutation	KCND1	CCGCCCCGTTCGGTAG	GGGCAGCTCGGAGAAGG	chrX	48826372	48826481	+
330	330_RDH12_nonsense_mutation	RDH12	ATACAAAGAACTCCCAGGTGCT	TTTCCTGCTTTTCTACCTACCCA	chr14	68191884	68192006	+
330	330_SAP130_nonsense_mutation	SAP130	TGGCGTCCCTAATGCAGG	GCCCAGTCACGAGATGTCA	chr2	128757907	128757970	+
330	330_GSTK1_start_lost	GSTK1	TCCCAGGCAGGCCCA	AGAAGAGCTCCACGGTGC	chr7	142960519	142960640	+
330	330_AKAP9_missense	AKAP9	TTTGCAAAGAATAAATCCAACTACAGTG	TTCTGTTGTATCCTTTTCAACAACCT	chr7	91631933	91632051	+
330	330_ASXL1_missense	ASXL1	CAGTGCATCACTTTCCTTGCA	CGCAGCCTTGGCACATG	chr20	31024966	31025073	+
330	330_DCUN1D1_missense	DCUN1D1	ATTACAAAAACGACACTGTCAATGTATTT	TTTTACCAGTTTACTTTTAATTTTGCAAAGAAT	chr3	182678941	182679065	+
330	330_ETV4_missense	ETV4	GACGCTGATTGTCCGGGA	GGCTAGCCAGGCTGACC	chr17	41606029	41606149	+
330	330_MALT1_missense	MALT1	TCTGCTGAAGTTAATGGGTGAAAAA	GTTCCATAGCCTGCAGGAAATC	chr18	56348464	56348535	+
330	330_OR2D2_missense	OR2D2	ACACCCAAAAATGAGGAAAAAGAGA	ACTAGTCCACCTGCTTTCCAG	chr11	6913404	6913489	+
330	330_CCDC27_missense	CCDC27	GAAGCAGCTGCAGGAGGA	CTCTCCAGGGCCACGC	chr1	3683915	3683996	+
DET52	DET52_ABCA13_D0057_1	ABCA13	GCAGTGCCTTCTTTCGACAA	CTCTTACCTGTCTCTTGTCCTTCC	chr7	48413940	48414020	+
DET52	DET52_ADAMTS14_D0057_1	ADAMTS14	TACCAGGTCTGCAACAGCG	TCTGGTGCACATAGTAGGAGTTG	chr10	72500786	72500879	+
DET52	DET52_ANKRD17_D0057_1	ANKRD17	GAAACAGTCTTTAGAAGTATAACTGACCTTT	AGCCTGACAAACCACCTGC	chr4	74007431	74007511	+
DET52	DET52_ANKRD52_D0057_1	ANKRD52	GGGATGAGAGCACAAAGTCTCC	GCTGCAATCCATGGCCG	chr12	56647473	56647554	+
DET52	DET52_AP2M1_D0057_1	AP2M1	TGCCCAGGTGCCATTCG	GACATCATGGTCGCTGTAGTTCA	chr3	183901263	183901350	+
DET52	DET52_ARSE_D0057_1	ARSE	AATCAGAGCACCCACAAAATAGGA	GTCTCGTGGATGCCGGTC	chrX	2867455	2867535	+
DET52	DET52_ASIC5_D0057_1	ASIC5	GACAACAAGCCTAACCCATCAAAC	TGGTTTCGTTGATGCTGGGAT	chr4	156764876	156764956	+
DET52	DET52_ASXL3_D0057_1	ASXL3	CATTAGCATTTTCTTTTTAGGAGAGTTTACC	AGGTTCTGTTTTCTTTTCCTTCTCAATT	chr18	31314254	31314341	+
DET52	DET52_ATCAY_D0057_1	ATCAY	GACCTGGATATTAACGTGGATGACAT	CCACTCCAGTTCGTTGCCATT	chr19	3905563	3905649	+
DET52	DET52_ATM_D0057_1	ATM	ACCATGGAAGTGATGAGAAACTCT	TCCTGATGAGATACACAGTCTACCT	chr11	108225551	108225667	+
DET52	DET52_ATXN10_D0057_1	ATXN10	CTGTGGCCTGCAGTTTTTAGG	ATATACTCACAAAAACAGTTCTGGGAAAG	chr22	46096169	46096268	+
DET52	DET52_C16orf62_D0057_1	C16orf62	TCTTGCAGGGGAATTTCAGAGTG	GGGCATACACCGACACTAGT	chr16	19621636	19621720	+
DET52	DET52_CAPN7_D0057_1	CAPN7	CGCTAATCCCTTCCTTGAAAGAC	CTTCTGCTGTGTATCTCTGTCCTT	chr3	15262390	15262472	+
DET52	DET52_CCNT1_D0057_1	CCNT1	GGCCCTTTATCCAGTTTCGAATG	TTCACTTCCTACAATGGGTCAGATG	chr12	49087069	49087182	+
DET52	DET52_CD276_D0057_1	CD276	GCAGCCTATGACATTCCCCC	AGCACACGAAAGCCAGGG	chr15	74000681	74000775	+
DET52	DET52_CDH23_D0057_1	CDH23	GATGGCCACTGACCAGGATG	GGGTGTCCAAGGAAGGCC	chr10	73562765	73562856	+
DET52	DET52_CEP350_D0057_1	CEP350	TCCAGTTCTCAGATCATCAAGGAAAA	ATTCTACTAGTGGCATTTAATTCTTTGAGA	chr1	180061858	180061962	+
DET52	DET52_CHD4_D0057_1	CHD4	GATTCATACTCACCCCCATTTCTTC	CAGGGCATGAATGAATATTTGAGCT	chr12	6696537	6696618	+
DET52	DET52_CHMP4A_D0057_1	CHMP4A	CGTACCCACATGTCCTGGTAG	CCACTACCAATGCAGAAGTCCT	chr14	24680612	24680693	+
DET52	DET52_CLDN16_D0057_1	CLDN16	CTACTTTGGTTTTGCACAATATATTTCTTGG	GAGACCCAGCCATTCCGAG	chr3	190126160	190126240	+
DET52	DET52_CNOT1_D0057_1	CNOT1	TCTGAGGCTTGAGAGATCCCA	ATCCAACTATGAAGCAATGATTGATCG	chr16	58571017	58571097	+
DET52	DET52_COL21A1_D0057_1	COL21A1	CCAGCTCTTGTTTGTGTGTTTTAAC	GCTCCCTGTATTTGTCCTCCG	chr6	56029169	56029268	+
DET52	DET52_COL6A3_D0057_1	COL6A3	GACTTGTCCACTAATTTGAAGAAGACG	TGGCAGGAAGGTGAACATCAA	chr2	238249157	238249237	+
DET52	DET52_CROCC_D0057_1	CROCC	GTCGGGGCTACAGGACGAA	CTGTCCCTCTCAGCCTCCA	chr1	17292481	17292561	+
DET52	DET52_CSTF1_D0057_1	CSTF1	ACCCAGTGATTCGAACTCTTTATG	GAAGCCAGGATCTGTTCTGTTG	chr20	54972740	54972821	+
DET52	DET52_CTTNBP2_D0057_1	CTTNBP2	gctgTTTGTTACCTTATTCACAACTTTC	GCAGCTGCGGTGGGAT	chr7	117374955	117375039	+
DET52	DET52_CUL7_D0057_1	CUL7	TCAGTGTGTGGCAGATTGAGG	gaatgaggaCCTCTACTATGAAGGG	chr6	43007963	43008060	+
DET52	DET52_DBT_D0057_1	DBT	GCCCCATCTTCTATTAATAATAAGAACATT	GTGGATGAAAACTGCCAGAATATAACATA	chr1	100676201	100676282	+
DET52	DET52_DENND2C_D0057_1	DENND2C	AGCTCTCGGTCCTGGATGAA	CACACCTCCCGAAGTGTACG	chr1	115130357	115130439	+
DET52	DET52_DIP2A_D0057_1	DIP2A	CTGCCAACACCTTGCCCA	GCACATCAGCACATTACACGG	chr21	47970505	47970608	+
DET52	DET52_DNAH5_D0057_1	DNAH5	GTCCAGGAACAAAGACCAGCTA	TCCTTACTTTGAAATGCCTGACTATAAC	chr5	13762883	13762963	+
DET52	DET52_E2F5_D0057_1	E2F5	GACTCCACAGAAATCCAGCATG	GCTCTGAACCCACCTGAAGATATAT	chr8	86121541	86121657	+
DET52	DET52_ENGASE_D0057_1	ENGASE	CACAGGCTGGGAGGGGAT	GATCACACCCCGGACGAG	chr17	77079906	77080004	+
DET52	DET52_EPHB2_D0057_1	EPHB2	ATCTATGTCTTCCAGGTGCGG	CTGTCATGGTCTGGAAGTACATCT	chr1	23219455	23219536	+
DET52	DET52_EPX_D0057_1	EPX	CAGCCCTCACTCCTCCTCT	GCTGCTACCGGTTGTTTGAA	chr17	56270704	56270806	+
DET52	DET52_ERBB4_D0057_1	ERBB4	ACCAGTTAAGCAGCAGTTGTGAT	GTTACTCAACTTATGCCCCATGG	chr2	212426645	212426732	+
DET52	DET52_ESCO1_D0057_1	ESCO1	GAAAAACTGGTTCGTAATAAGCCTAATTTAG	ATTAAACTCTCAAAATTTAACTCTGTGCAG	chr18	19153537	19153625	+
DET52	DET52_EVC_D0057_1	EVC	GGCTGGTGACTCTGAGTACAT	CACATTATCGATTAGCTGTTCAGAGTATTC	chr4	5746990	5747071	+
DET52	DET52_EVPL_D0057_1	EVPL	GGGTTTCTTCGCTGTGGC	CGGCAGGCAGAGGAAAAACG	chr17	74015047	74015147	+
DET52	DET52_FAM208B_D0057_1	FAM208B	ATGGAGAGGTCGGTGTGAATT	AAGTATAAGAATCCTCCAAATCCAGTCT	chr10	5790822	5790935	+
DET52	DET52_FAM71A_D0057_1	FAM71A	ACAAATCTGGGAGGAGCTTATGG	GGCTCTGACGTTCCTCAGGA	chr1	212799736	212799824	+
DET52	DET52_FANCM_D0057_1	FANCM	GGTTGTAAGAGAACTAGTCAAATATACAAATCA	AACATTTTACTTACCTTTATATCACTACCTGG	chr14	45609834	45609926	+
DET52	DET52_GDPD3_D0057_1	GDPD3	GGTCTGTGTGCGGTGGAAG	GCTGATCATGAGGAAGAGTCTGAT	chr16	30119497	30119585	+
DET52	DET52_GUCA1B_D0057_1	GUCA1B	AGCATCTTCATCACCCACTTGTC	ATGACCACCTCTCCTCCCC	chr6	42152617	42152708	+
DET52	DET52_HDC_D0057_1	HDC	CACTCACTGGCACACTGTTG	CACAAGCTGTCCTCCTTCCT	chr15	50534666	50534759	+
DET52	DET52_HIST1H2AE_D0057_1	HIST1H2AE	GCGACAATAAGAAGACCCGC	ATGTTGGGCAGGACACCG	chr6	26217417	26217537	+
DET52	DET52_IARS_D0057_1	IARS	CCCTACAGCCCATACCTTCTG	GAAGAGGGTGTGCGGGAC	chr9	95021121	95021228	+
DET52	DET52_IL12RB1_D0057_1	IL12RB1	CTTTAGGACGCCGGGACAG	ACCACGTCTCGGTGAAGAAT	chr19	18177398	18177486	+
DET52	DET52_IRF2BP2_D0057_1	IRF2BP2	GCTTCAGGCGGTGTGGT	CCCATGACTCCTACATCCTCTTTTG	chr1	234743397	234743479	+
DET52	DET52_ITGB4_D0057_1	ITGB4	TGCAGGTGGGAAAGTGCTT	TTCACTGGGGCCTTCTTGC	chr17	73723207	73723302	+
DET52	DET52_IYD_D0057_1	IYD	CGCCCCGCACATGAAAAG	AGGTTTGCGCTTGAGGTCA	chr6	150719260	150719346	+
DET52	DET52_KANK1_D0057_1	KANK1	AGCATAACCTTCATGTCACCAAGA	GTGTCATCTGCATGGTGGC	chr9	711212	711292	+
DET52	DET52_KIF21B_D0057_1	KIF21B	GATGTCTCCCTGGATGGCG	CTGGGCGAGTGTGTGACG	chr1	200944693	200944788	+
DET52	DET52_KIRREL2_D0057_1	KIRREL2	TCGCCCCATTTCCTGCAA	CCACTCTTAGTCCACTGAACTAGC	chr19	36348252	36348364	+
DET52	DET52_KLHL34_D0057_1	KLHL34	GCGCCGCACCAGAAGT	AAGTGCACCGTTACGACCC	chrX	21674642	21674726	+
DET52	DET52_LRCH3_D0057_1	LRCH3	TGCTATCCAGAGAAATCAGCCTC	TCACCACCACCTACCTTTGTTG	chr3	197593014	197593104	+
DET52	DET52_MAGEE2_D0057_1	MAGEE2	GCTGAAGTGATACATATTCCCTAGACT	GTGGAAGATGAGGAGGCCAG	chrX	75003288	75003380	+
DET52	DET52_MAN2B1_D0057_1	MAN2B1	CTCGCACGACTTCCTGTGT	CCACCCGTCGCTTCATTTAC	chr19	12776181	12776267	+
DET52	DET52_MED12L_D0057_1	MED12L	ATTACTTCCTTTGTAGTATGTCTCTTTTGA	CCCTTTGTTCATCTTGTCCCTTAAG	chr3	151097885	151097974	+
DET52	DET52_MICAL3_D0057_1	MICAL3	GCTGGAAGCGTATGGGGG	CACTCCCCATCTGCTCCCA	chr22	18301577	18301657	+
DET52	DET52_MRPL1_D0057_1	MRPL1	CAAAATAGCGGAAGAAAATGGAGCT	CTCTATACTTAATGAACATGAAAACAACACTG	chr4	78808388	78808480	+
DET52	DET52_MRPL50_D0057_1	MRPL50	AGACCAAAATTCTCTACATGGTGTCC	GCGGCGCGATCTGTGT	chr9	104160791	104160871	+
DET52	DET52_MTNR1B_D0057_1	MTNR1B	CTTCCAAGGGCAGCCACG	GTCATGCTGCTGGTGTGC	chr11	92715396	92715508	+
DET52	DET52_MYH9_D0057_1	MYH9	CCTTGTCGGCCAGCTCTG	GCAAGAAAGTGGAGGCGC	chr22	36690152	36690235	+
DET52	DET52_MYO18B_D0057_1	MYO18B	CAGCAGACGAGTGGCAGAT	TCCAGCCTCTCCTCGCAT	chr22	26291120	26291210	+
DET52	DET52_NAPB_D0057_1	NAPB	GTCTCCATCTCCTTCTCCATCCC	TTGACTCAATATCTCGCTTGGATCA	chr20	23358022	23358113	+
DET52	DET52_NFKBIB_D0057_1	NFKBIB	AGGCGCGAACCCTGCT	GGGCGAGGATGGGGTT	chr19	39398119	39398201	+
DET52	DET52_NLRC5_D0057_1	NLRC5	CACGGGTGGAAGAATATGTGAAT	GTCCATTTGTCTGTAACTCCACCAG	chr16	57059964	57060047	+
DET52	DET52_NPAP1_D0057_1	NPAP1	TGCCGGCTGTGGGTTG	ACATGCGGCTGGGAGGA	chr15	24921268	24921381	+
DET52	DET52_NPAS4_D0057_1	NPAS4	CATATGAAACCGCCTTTGAGACAG	TTGAACTTGGCTCTGGAGTTGAT	chr11	66192637	66192725	+
DET52	DET52_NPC1L1_D0057_1	NPC1L1	AAGGAGGGTGTGGGTGGA	CAGGGACAAAAGCAAGATGGTG	chr7	44578985	44579066	+
DET52	DET52_NPY_D0057_1	NPY	CCAAGCCCGTCCGTTGA	GACAGGGCGAGGGTCAGT	chr7	24324826	24324909	+
DET52	DET52_NUBPL_D0057_1	NUBPL	GTGTCCAAAATGTAAACACAAAACTCATAT	TTACCTAGAACTTCAAGACCAAGGG	chr14	32315712	32315801	+
DET52	DET52_NYX_D0057_1	NYX	CTCTTGTCTCCTGCCCAGC	AAACACACTCAAGCCCAGTTAAG	chrX	41334095	41334199	+
DET52	DET52_OBSCN_D0057_1	OBSCN	TCCTTGCAGCTGGTGAACC	CCCTGTGACACTGCTCCTG	chr1	228540643	228540739	+
DET52	DET52_OR1E1_D0057_1	OR1E1	GTCCTGGTTCTGCATGTTCTGTAA	CTCAGCAACTTGTCCTTCTCTGA	chr17	3301438	3301518	+
DET52	DET52_OR2AK2_D0057_1	OR2AK2	ACTCCTTGCGTTCCCCTTC	GTAGATAAATGGGTTCAGTAGAGGTGT	chr1	248129466	248129548	+
DET52	DET52_OR2C1_D0057_1	OR2C1	CCATCCTCTTCTCCTATTTGCTGA	AGGAGAGGTTGCTGAGGAAGA	chr16	3406029	3406142	+
DET52	DET52_OR5B12_D0057_1	OR5B12	AACTACATTGGATCTACAGAAGGAGAG	TCCTACATCTGTGGTTTCCTGAA	chr11	58207109	58207189	+
DET52	DET52_PCDHGB2_D0057_1	PCDHGB2	TACCACCTTAATGACAACGAGTACTTT	AGAGAGTGTTTTAGAATCAACTCAGGA	chr5	140740210	140740301	+
DET52	DET52_PCGF2_D0057_1	PCGF2	GTGCCAAGCCCACCTGAT	TGGAGACCAACAAATACTGCCC	chr17	36895826	36895908	+
DET52	DET52_PDE11A_D0057_1	PDE11A	GGGACTATTGATGACTCCACTTGG	GGAAACCTTTTGATGATGCAGATC	chr2	178682540	178682622	+
DET52	DET52_PDE1A_D0057_1	PDE1A	TTCATAAATCATAAACTTCAGACTATGCTCTC	GATGTTGATAAATGGTCTTTCGATGTATTTG	chr2	183095778	183095858	+
DET52	DET52_PDGFRA_D0057_1	PDGFRA	AGAAGCCAAAGAAAGAGCTGGATAT	ACATCTCTCTTTGCACCCACC	chr4	55144622	55144702	+
DET52	DET52_PEX7_D0057_1	PEX7	AGACTCTGAGAATATGGGATGTGAAG	CACAACTCAAGATTTCTGCCTGATG	chr6	137187771	137187851	+
DET52	DET52_PIK3CD_D0057_1	PIK3CD	TCGACATCAACATCTGCGACC	CCTTCTTGGCTTTCTCGATCAC	chr1	9778861	9778941	+
DET52	DET52_PLCD1_D0057_1	PLCD1	TGATGTTGAGCCGCTTCCG	TCCTGCGAGACCCCAACG	chr3	38049951	38050031	+
DET52	DET52_PLCD4_D0057_1	PLCD4	AAAATCAGGATGGTAAGATGAGTTTCC	ACTGAAGGCATATTCTTGGTCCA	chr2	219486225	219486313	+
DET52	DET52_PPP1R9A_D0057_1	PPP1R9A	AACAGACGCCAGAGACCCT	TCACCTTTCTCTCTAGACTGTCCTC	chr7	94897939	94898023	+
DET52	DET52_PPP2R5A_D0057_1	PPP2R5A	CCAGAGAACGTGACTTCCTGAA	CCTGAGGAAAATGTTGTTAATTTGTTTTCTG	chr1	212519173	212519276	+
DET52	DET52_PPP4R4_D0057_1	PPP4R4	CAAGAGCAGTGGAAGTAAAGATAC	ATAATACACTCAGTCTGACATCACTTGA	chr14	94741814	94741894	+
DET52	DET52_PTCHD1_D0057_1	PTCHD1	TGGCCAAGATCGAGCGC	TCTGCAGGTCCGAGTAGAGAC	chrX	23353177	23353257	+
DET52	DET52_PTPRA_D0057_1	PTPRA	CCCTATTTTCCAGATAAGCATGGATTC	CATTGTTGGCACTGACACATATCA	chr20	2944905	2944987	+
DET52	DET52_PXMP2_D0057_1	PXMP2	CTGTTGGACTGTTCTTTTCGGC	CGGTCGTCACTTCCCCAA	chr12	133281181	133281279	+
DET52	DET52_R3HDM1_D0057_1	R3HDM1	CACTATCACTCCAGCCAACCTC	GCAGGTTGTGGCAGTGGTT	chr2	136418867	136418952	+
DET52	DET52_RIMBP2_D0057_1	RIMBP2	CCTGAGATTGAAGAACTGGTACTTGT	CAGCCACGTCATCTTCCTCAA	chr12	130926511	130926592	+
DET52	DET52_SBF2_D0057_1	SBF2	GACCTCCAGTAGCTTCTTCTCTTC	TGCTGCCAGGAGAAGAAATTGT	chr11	9871663	9871743	+
DET52	DET52_SCARF1_D0057_1	SCARF1	GCTCTCCTTGAACTCTCGGT	CCAACTCAGCCCCAAAAGC	chr17	1538176	1538284	+
DET52	DET52_SCARF1_D0057_2	SCARF1	GCTTCGGCGACTCTGTGG	ATCCCGCGCACCTCCA	chr17	1538730	1538819	+
DET52	DET52_SEC24D_D0057_1	SEC24D	AAATATAGGGTGTGCATGTTAAGTCTTT	CTCTCAACAACTCAGAATGATAATGGG	chr4	119649637	119649776	+
DET52	DET52_SETDB1_D0057_1	SETDB1	CTGGGCAAGAAGAGAACTAAGACT	TCCTCCAAGTTTGCACATACCAA	chr1	150915104	150915184	+
DET52	DET52_SLC12A9_D0057_1	SLC12A9	CCTTCCTGTACTTGCCTCGG	GCCCAGGTCTCGGGTTAGA	chr7	100464088	100464176	+
DET52	DET52_SLC22A8_D0057_1	SLC22A8	GAGTATCTTCAGGGCCTTCGAG	CTGTGACTGGTCTCTGGCC	chr11	62763558	62763648	+
DET52	DET52_SLC9A9_D0057_1	SLC9A9	ACCAAGTCTGTCCCACAAGG	CGATTTCCAGGCTGCTTACC	chr3	142987660	142987754	+
DET52	DET52_SLFN11_D0057_1	SLFN11	GAGTTAGGGAGCTCTTGGTATACAC	CTGAGACCTCTGTGCGTTCC	chr17	33690288	33690420	+
DET52	DET52_SOAT1_D0057_1	SOAT1	TCTGTGGGATTAGATTTCTTATAATACTTGAAG	CCTTGCAATAAAAATCTTTCCTTGTTCTG	chr1	179306904	179307017	+
DET52	DET52_SOGA2_D0057_1	SOGA2	GTGCACCAGAAGCTCCTG	GGTTCCAGTTCTTCTCGCTGT	chr18	8813058	8813142	+
DET52	DET52_SPTA1_D0057_1	SPTA1	aatgtgtaggatttctgttattATTACTACGG	TAGACAGTCTGGAGGCTTTGATG	chr1	158613976	158614104	+
DET52	DET52_ST6GALNAC6_D0057_1	ST6GALNAC6	GCTGGGCAGTAGGGAGGAG	GACCTGTCAACCTCAAGAAGTG	chr9	130656750	130656852	+
DET52	DET52_STK36_D0057_1	STK36	AGCAAGAGGACAAGACCAGC	CTGAGGCTAAGATCCCGGC	chr2	219544644	219544748	+
DET52	DET52_TARBP1_D0057_1	TARBP1	GAAGCTCACACACATGAAAAGAAAAG	CAAAATCAAGGGCCAGGCAT	chr1	234564832	234564918	+
DET52	DET52_TIFA_D0057_1	TIFA	GACAGATGTTGGAATTTCGGCC	GGAATATTTCAGTCAATAAGTTTTAACAGAGAG	chr4	113199404	113199488	+
DET52	DET52_TMC8_D0057_1	TMC8	CGTGGGGGAGGAGCTGTA	TCCGAGGCAGGGTGAC	chr17	76133812	76133894	+
DET52	DET52_TMPRSS9_D0057_1	TMPRSS9	AACCAGTGCTCTTTCCTTCCTTT	CTGCCAGATAAAACACGCCAG	chr19	2421825	2421909	+
DET52	DET52_TNFAIP8L1_D0057_1	TNFAIP8L1	GGAGGCCCAGAAGATGCTC	TCCTCACCGCCCAGCT	chr19	4652043	4652129	+
DET52	DET52_TNNI2_D0057_1	TNNI2	CACGGAGCTGGAGAAGGAG	AGACATGGAGCCCGGGATAT	chr11	1861781	1861877	+
DET52	DET52_TNRC18_D0057_1	TNRC18	ATCCAGCTGTACTTCTTGTTGGG	CTGAGGGAGGTGCTGGATG	chr7	5402300	5402391	+
DET52	DET52_TP63_D0057_1	TP63	CCACCTCCGTATCCCACAGA	CTATAACAGTATCCGCCCTCCA	chr3	189607239	189607347	+
DET52	DET52_TP73_D0057_1	TP73	CTCAACAACCATGGCCACG	GGACCCCGAGACCATGGA	chr1	3647502	3647582	+
DET52	DET52_TRUB1_D0057_1	TRUB1	TCTCTCATCTCACAAGCTATTCTGC	TTCTACGACTTCACCTCTCTTCATC	chr10	116731878	116731960	+
DET52	DET52_TTN_D0057_1	TTN	GGAAGGTTACAATGCAAGTACTAGAAAAA	ATGCTGAGTTTTATTTTTATTTCAGAAGCC	chr2	179502057	179502171	+
DET52	DET52_UFSP2_D0057_1	UFSP2	GTCTGAAACAGCTTACCGATCATAAC	TTTCTTTCTAGCCAAGGTTCAGAAATT	chr4	186326918	186327021	+
DET52	DET52_UNC13D_D0057_1	UNC13D	TCCGAGACAGAGAGGGGG	CTAAAGCATCTCCTGGCTCTTCA	chr17	73832683	73832801	+
DET52	DET52_USP16_D0057_1	USP16	TCTAGAGCAGTGCGGTTTAAAGG	TGGTGTTCTTCTGCTCTCATCC	chr21	30411797	30411888	+
DET52	DET52_USP54_D0057_1	USP54	CTCTGTATAAGTCCCTACCTGTGTC	GATTCTCAGGGGACAGTCATCTATAA	chr10	75294340	75294424	+
DET52	DET52_VWC2L_D0057_1	VWC2L	GAAGTGAAAGTGGACGAATGTAACAT	TTGGCATTCACGTTTCGAACA	chr2	215440440	215440526	+
DET52	DET52_ZFYVE28_D0057_1	ZFYVE28	CGCGGTCTACCTGGAGAG	CTCTTTGCTTTCACCGCCC	chr4	2306901	2306996	+
DET52	DET52_ZNF507_D0057_1	ZNF507	TCTTTTAATTGGGAAGAAACGCCC	GGATTACTTTAGCCGGAATCTCACA	chr19	32843925	32844016	+
DET52	DET52_ZSCAN20_D0057_1	ZSCAN20	GAGTAGTGCTGAGACTGATGCC	CTTTAGGACACAAGGTTGAAGGTTT	chr1	33959118	33959203	+
