# Supplementary material for: The Genomic and Immune Landscapes of Lethal Metastatic Breast Cancer
Source: Cell Rep. 2019 May 28;27(9):2690–2708.e10. doi: 10.1016/j.celrep.2019.04.098 (PMC6546974; doi:10.1016/j.celrep.2019.04.098)
Supplement: Table S7. T Cell Receptor Primer Sequences, Related to Figure 7 [file mmc8.xlsx]

## Sheet: Table S7
Table S7: T Cell Receptor primer sequences, related to Figure 7.
Process	TCR_chain	Primers_name	Gene	Sequence
RT	TCR⍺	TCR⍺ constant	TRAC	TCGGCATTCCTGCTGAACCGCTCTTCCGATCT'TNNNNTNNNNTNNNNT'ggcagacagacttgtcactgg
RT	TCRβ	TCRβ constant	TRBC	TCGGCATTCCTGCTGAACCGCTCTTCCGATCT'TNNNNTNNNNTNNNNT'tctgatggctcaaacacagc
PCR	TCR⍺	TCR⍺ forward primer tube1	TRAV1-1	ACACTCTTTCCCTACACGACGCTCTTCCGATCTtctgaagtgacagctgtggamag
PCR	TCR⍺	TCR⍺ forward primer tube1	TRAV1-2	ACACTCTTTCCCTACACGACGCTCTTCCGATCTaaggtgccattgtccagatcmaa
PCR	TCR⍺	TCR⍺ forward primer tube1	TRAV2	ACACTCTTTCCCTACACGACGCTCTTCCGATCTggagctgtggtggaaatcttmct
PCR	TCR⍺	TCR⍺ forward primer tube1	TRAV3	ACACTCTTTCCCTACACGACGCTCTTCCGATCTgctgaagggaatcctctgacmUg
PCR	TCR⍺	TCR⍺ forward primer tube1	TRAV4	ACACTCTTTCCCTACACGACGCTCTTCCGATCTagtgaacataacctgtagccamca
PCR	TCR⍺	TCR⍺ forward primer tube1	TRAV5	ACACTCTTTCCCTACACGACGCTCTTCCGATCTacagctccgttataaactgcamct
PCR	TCR⍺	TCR⍺ forward primer tube1	TRAV6	ACACTCTTTCCCTACACGACGCTCTTCCGATCTccaccctgacctgcaactatmac
PCR	TCR⍺	TCR⍺ forward primer tube1	TRAV7	ACACTCTTTCCCTACACGACGCTCTTCCGATCTctccatgagctgcacgtacmUc
PCR	TCR⍺	TCR⍺ forward primer tube1	TRAV8-1	ACACTCTTTCCCTACACGACGCTCTTCCGATCTcactggagttgggatgcaacmUa
PCR	TCR⍺	TCR⍺ forward primer tube1	TRAV8-2	ACACTCTTTCCCTACACGACGCTCTTCCGATCTcgtctctgtctctgaaggaamcc
PCR	TCR⍺	TCR⍺ forward primer tube1	TRAV8-3	ACACTCTTTCCCTACACGACGCTCTTCCGATCTgagcctcactggagttgagamUg
PCR	TCR⍺	TCR⍺ forward primer tube1	TRAV8-4	ACACTCTTTCCCTACACGACGCTCTTCCGATCTagccctggttctgctgagmgt
PCR	TCR⍺	TCR⍺ forward primer tube1	TRAV8-6	ACACTCTTTCCCTACACGACGCTCTTCCGATCTctgtctttgaagaagcccctmgt
PCR	TCR⍺	TCR⍺ forward primer tube1	TRAV9-1	ACACTCTTTCCCTACACGACGCTCTTCCGATCTttccctgattgtgaactgctmcc
PCR	TCR⍺	TCR⍺ forward primer tube1	TRAV9-2	ACACTCTTTCCCTACACGACGCTCTTCCGATCTggccagtgactctctcagaamga
PCR	TCR⍺	TCR⍺ forward primer tube1	TRAV10	ACACTCTTTCCCTACACGACGCTCTTCCGATCTggagggaaagaactgcactcmUt
PCR	TCR⍺	TCR⍺ forward primer tube1	TRAV12-1	ACACTCTTTCCCTACACGACGCTCTTCCGATCTcccttcaatgttccagagggmag
PCR	TCR⍺	TCR⍺ forward primer tube1	TRAV12-2	ACACTCTTTCCCTACACGACGCTCTTCCGATCTgagccattgcctctctcaacmUg
PCR	TCR⍺	TCR⍺ forward primer tube1	TRAV12-3	ACACTCTTTCCCTACACGACGCTCTTCCGATCTttccagagggagccattgttmUc
PCR	TCR⍺	TCR⍺ forward primer tube1	TRAV13-1	ACACTCTTTCCCTACACGACGCTCTTCCGATCTagacagcgctgttatcaagtmgt
PCR	TCR⍺	TCR⍺ forward primer tube1	TRAV13-2	ACACTCTTTCCCTACACGACGCTCTTCCGATCTgtccaggagggtgacaactcmUa
PCR	TCR⍺	TCR⍺ forward primer tube1	TRAV14DV4	ACACTCTTTCCCTACACGACGCTCTTCCGATCTggaatgttcgtgcaggaaaamgg
PCR	TCR⍺	TCR⍺ forward primer tube1	TRAV16	ACACTCTTTCCCTACACGACGCTCTTCCGATCTctctctgtctttaaaggggcmcc
PCR	TCR⍺	TCR⍺ forward primer tube1	TRAV17	ACACTCTTTCCCTACACGACGCTCTTCCGATCTaaaatgccaccatgaactgcmag
PCR	TCR⍺	TCR⍺ forward primer tube1	TRAV18	ACACTCTTTCCCTACACGACGCTCTTCCGATCTggcagctctgacattaaactmgc
PCR	TCR⍺	TCR⍺ forward primer tube1	TRAV19	ACACTCTTTCCCTACACGACGCTCTTCCGATCTgaaggaggatgtgaccttggmac
PCR	TCR⍺	TCR⍺ forward primer tube1	TRAV20	ACACTCTTTCCCTACACGACGCTCTTCCGATCTgagggagagagtagcagtctmca
PCR	TCR⍺	TCR⍺ forward primer tube1	TRAV21	ACACTCTTTCCCTACACGACGCTCTTCCGATCTgattcctgcagctctgagtgmUc
PCR	TCR⍺	TCR⍺ forward primer tube1	TRAV22	ACACTCTTTCCCTACACGACGCTCTTCCGATCTtcctccagacctgattctccmag
PCR	TCR⍺	TCR⍺ forward primer tube1	TRAV23DV6	ACACTCTTTCCCTACACGACGCTCTTCCGATCTagcaggtgaaacaaagtcctmca
PCR	TCR⍺	TCR⍺ forward primer tube1	TRAV24	ACACTCTTTCCCTACACGACGCTCTTCCGATCTaatttcacctgcagcttcccmUt
PCR	TCR⍺	TCR⍺ forward primer tube1	TRAV25	ACACTCTTTCCCTACACGACGCTCTTCCGATCTaccacgtactgcaattcctcmaa
PCR	TCR⍺	TCR⍺ forward primer tube1	TRAV26-1	ACACTCTTTCCCTACACGACGCTCTTCCGATCTctgaaggaagagctgcaaacmct
PCR	TCR⍺	TCR⍺ forward primer tube1	TRAV26-2	ACACTCTTTCCCTACACGACGCTCTTCCGATCTttgccttgtaaccactccacmaa
PCR	TCR⍺	TCR⍺ forward primer tube1	TRAV27_2	ACACTCTTTCCCTACACGACGCTCTTCCGATCTactgtgtactgcaactcctcmaa
PCR	TCR⍺	TCR⍺ forward primer tube1	TRAV29DV5	ACACTCTTTCCCTACACGACGCTCTTCCGATCTgcaaaattcaccatccctgamgc
PCR	TCR⍺	TCR⍺ forward primer tube1	TRAV30	ACACTCTTTCCCTACACGACGCTCTTCCGATCTgtcatcaactgcagttcctcmca
PCR	TCR⍺	TCR⍺ forward primer tube1	TRAV34	ACACTCTTTCCCTACACGACGCTCTTCCGATCTcagtccttgatcgtccaagamgg
PCR	TCR⍺	TCR⍺ forward primer tube1	TRAV35	ACACTCTTTCCCTACACGACGCTCTTCCGATCTacccaggaaggagaagatgtmct
PCR	TCR⍺	TCR⍺ forward primer tube1	TRAV36DV7	ACACTCTTTCCCTACACGACGCTCTTCCGATCTctatctctggttgtccacgamgg
PCR	TCR⍺	TCR⍺ forward primer tube1	TRAV38-1	ACACTCTTTCCCTACACGACGCTCTTCCGATCTctgtgaccctgagttgcacamUa
PCR	TCR⍺	TCR⍺ forward primer tube1	TRAV38-2DV8	ACACTCTTTCCCTACACGACGCTCTTCCGATCTgaccctgagctgcacatatgmac
PCR	TCR⍺	TCR⍺ forward primer tube1	TRAV39	ACACTCTTTCCCTACACGACGCTCTTCCGATCTctgagcatgcaggagggaamaa
PCR	TCR⍺	TCR⍺ forward primer tube1	TRAV40	ACACTCTTTCCCTACACGACGCTCTTCCGATCTggagggagcatctgtgactamUg
PCR	TCR⍺	TCR⍺ forward primer tube1	TRAV41	ACACTCTTTCCCTACACGACGCTCTTCCGATCTgactgcccaggaaggagaatmUt
PCR	TCRβ	TCRβ forward primer tube1	TRBV2	ACACTCTTTCCCTACACGACGCTCTTCCGATCTaagtgatcttgcgctgtgtcmcc
PCR	TCRβ	TCRβ forward primer tube1	TRBV3-1	ACACTCTTTCCCTACACGACGCTCTTCCGATCTcagatgggaaacgacaagtcmca
PCR	TCRβ	TCRβ forward primer tube1	TRBV4-1	ACACTCTTTCCCTACACGACGCTCTTCCGATCTtacccagacaccaaaacaccmUg
PCR	TCRβ	TCRβ forward primer tube1	TRBV5-1	ACACTCTTTCCCTACACGACGCTCTTCCGATCTgaggacagcaagtgacactgmag
PCR	TCRβ	TCRβ forward primer tube1	TRBV5-4	ACACTCTTTCCCTACACGACGCTCTTCCGATCTagtgactctgagatgctcttmct
PCR	TCRβ	TCRβ forward primer tube1	TRBV5-6	ACACTCTTTCCCTACACGACGCTCTTCCGATCTtgactctgagatgctctcctaamgt
PCR	TCRβ	TCRβ forward primer tube1	TRBV5-8	ACACTCTTTCCCTACACGACGCTCTTCCGATCTgagtcacacaaagtcccacamca
PCR	TCRβ	TCRβ forward primer tube1	TRBV6-1	ACACTCTTTCCCTACACGACGCTCTTCCGATCTccccaaaattccaggtcctgmaa
PCR	TCRβ	TCRβ forward primer tube1	TRBV6-2	ACACTCTTTCCCTACACGACGCTCTTCCGATCTgacagagcatgacactgctmgt
PCR	TCRβ	TCRβ forward primer tube1	TRBV6-3	ACACTCTTTCCCTACACGACGCTCTTCCGATCTgacagagcatgacactgctmgt
PCR	TCRβ	TCRβ forward primer tube1	TRBV6-8	ACACTCTTTCCCTACACGACGCTCTTCCGATCTaagacaggacagagcatgacmac
PCR	TCRβ	TCRβ forward primer tube1	TRBV6-9	ACACTCTTTCCCTACACGACGCTCTTCCGATCTtgaagacaggacagagcatgmac
PCR	TCRβ	TCRβ forward primer tube1	TRBV7-2	ACACTCTTTCCCTACACGACGCTCTTCCGATCTaggtcacagagaagggaaagmga
PCR	TCRβ	TCRβ forward primer tube1	TRBV7-4	ACACTCTTTCCCTACACGACGCTCTTCCGATCTgtacaaagtcgcaaagagggmga
PCR	TCRβ	TCRβ forward primer tube1	TRBV7-6	ACACTCTTTCCCTACACGACGCTCTTCCGATCTcaaagaggggacaggatgtamgc
PCR	TCRβ	TCRβ forward primer tube1	TRBV7-7	ACACTCTTTCCCTACACGACGCTCTTCCGATCTaggggacaggatgtaactctmca
PCR	TCRβ	TCRβ forward primer tube1	TRBV7-8	ACACTCTTTCCCTACACGACGCTCTTCCGATCTaaagtcgcaaagagaggacamgg
PCR	TCRβ	TCRβ forward primer tube1	TRBV7-9	ACACTCTTTCCCTACACGACGCTCTTCCGATCTgaaccccagacacaagatcamca
PCR	TCRβ	TCRβ forward primer tube1	TRBV9	ACACTCTTTCCCTACACGACGCTCTTCCGATCTattctggagtcacacaaaccmcc
PCR	TCRβ	TCRβ forward primer tube1	TRBV10-2	ACACTCTTTCCCTACACGACGCTCTTCCGATCTgatcacagagacaggaaggcmag
PCR	TCRβ	TCRβ forward primer tube1	TRBV10-3	ACACTCTTTCCCTACACGACGCTCTTCCGATCTaggaacaccagtgactctgamga
PCR	TCRβ	TCRβ forward primer tube1	TRBV11-1	ACACTCTTTCCCTACACGACGCTCTTCCGATCTtacagagaaaagccaggctgmUg
PCR	TCRβ	TCRβ forward primer tube1	TRBV11-2	ACACTCTTTCCCTACACGACGCTCTTCCGATCTagttgcccagtctcccagatmat
PCR	TCRβ	TCRβ forward primer tube1	TRBV11-3	ACACTCTTTCCCTACACGACGCTCTTCCGATCTgaagctggagtggttcagtcmUc
PCR	TCRβ	TCRβ forward primer tube1	TRBV12-3	ACACTCTTTCCCTACACGACGCTCTTCCGATCTcatgaggtgacagagatgggmac
PCR	TCRβ	TCRβ forward primer tube1	TRBV12-4	ACACTCTTTCCCTACACGACGCTCTTCCGATCTtgggacaagaagtgactctgmag
PCR	TCRβ	TCRβ forward primer tube1	TRBV12-5	ACACTCTTTCCCTACACGACGCTCTTCCGATCTaaggcacaaggtgacagagamUg
PCR	TCRβ	TCRβ forward primer tube1	TRBV13	ACACTCTTTCCCTACACGACGCTCTTCCGATCTggaaacagccactctgaaatmgc
PCR	TCRβ	TCRβ forward primer tube1	TRBV14	ACACTCTTTCCCTACACGACGCTCTTCCGATCTgccagactgtgactctgagamUg
PCR	TCRβ	TCRβ forward primer tube1	TRBV15	ACACTCTTTCCCTACACGACGCTCTTCCGATCTtccagaacccaagataccagmgt
PCR	TCRβ	TCRβ forward primer tube1	TRBV16	ACACTCTTTCCCTACACGACGCTCTTCCGATCTgaggggaaggacagaaagcamaa
PCR	TCRβ	TCRβ forward primer tube1	TRBV18	ACACTCTTTCCCTACACGACGCTCTTCCGATCTgacaggaggcaagactgagamUg
PCR	TCRβ	TCRβ forward primer tube1	TRBV19	ACACTCTTTCCCTACACGACGCTCTTCCGATCTtgtgaccctgagttgtgaacmag
PCR	TCRβ	TCRβ forward primer tube1	TRBV20-1	ACACTCTTTCCCTACACGACGCTCTTCCGATCTaacctctgtgaagatcgagtmgc
PCR	TCRβ	TCRβ forward primer tube1	TRBV24-1	ACACTCTTTCCCTACACGACGCTCTTCCGATCTctgatgttacccagaccccamag
PCR	TCRβ	TCRβ forward primer tube1	TRBV25-1	ACACTCTTTCCCTACACGACGCTCTTCCGATCTtgacatctaccagaccccaamga
PCR	TCRβ	TCRβ forward primer tube1	TRBV27	ACACTCTTTCCCTACACGACGCTCTTCCGATCTgtgacccagaacccaagatamcc
PCR	TCRβ	TCRβ forward primer tube1	TRBV28	ACACTCTTTCCCTACACGACGCTCTTCCGATCTtgtgaaagtaacccagagctmcg
PCR	TCRβ	TCRβ forward primer tube1	TRBV29-1	ACACTCTTTCCCTACACGACGCTCTTCCGATCTgacgatccagtgtcaagtcgmat
PCR	TCRβ	TCRβ forward primer tube1	TRBV30	ACACTCTTTCCCTACACGACGCTCTTCCGATCTactattcatcaatggccagcmga
PCR	TCRβ	TCRβ forward primer tube2	TRBV4-2	ACACTCTTTCCCTACACGACGCTCTTCCGATCTgaaacgggagttacgcagacamcc
PCR	TCRβ	TCRβ forward primer tube2	TRBV4-3	ACACTCTTTCCCTACACGACGCTCTTCCGATCTtgaacaacatctgggtcataacgctmat
PCR	TCRβ	TCRβ forward primer tube2	TRBV5-5	ACACTCTTTCCCTACACGACGCTCTTCCGATCTacccaaagtcccacacacctgmat
PCR	TCRβ	TCRβ forward primer tube2	TRBV6-4	ACACTCTTTCCCTACACGACGCTCTTCCGATCTccaggcaccaacatctcagatmcc
PCR	TCRβ	TCRβ forward primer tube2	TRBV6-5	ACACTCTTTCCCTACACGACGCTCTTCCGATCTtgaagacaggacagagcatgacamct
PCR	TCRβ	TCRβ forward primer tube2	TRBV6-6	ACACTCTTTCCCTACACGACGCTCTTCCGATCTcctgaagataggacagagcatgacamct
PCR	TCRβ	TCRβ forward primer tube2	TRBV7-3	ACACTCTTTCCCTACACGACGCTCTTCCGATCTaacaaggtcacagagaagggamaa
PCR	TCRβ	TCRβ forward primer tube2	TRBV10-1	ACACTCTTTCCCTACACGACGCTCTTCCGATCTcaagacacaagatcacagagacaggmaa
1. Sequences in ' ' are the molecular barcode
2. Block letters are adapter sequences needed for Miseq sequencing adapters to ligate onto
3. Small letters are gene-specific regions
4. "m" denotes a single 2'‐O‐Methyl base in place of the DNA base, used in order to minimise potential primer dimers
